# Supplementary material for: Hyperglycemia impairs cognitive function by inducing mitochondrial damage through lactylation of LRPPRC at K223
Source: EMBO Mol Med. 2026 Apr 6;18(6):2038–61. doi: 10.1038/s44321-026-00422-8 (PMC13269535; doi:10.1038/s44321-026-00422-8)
Supplement: Supplementary file 3 — Source data Fig. 1 [file 44321_2026_422_MOESM3_ESM.zip]

Archive with 64 entries (54 files):
- Figure 1/
- __MACOSX/._Figure 1
- Figure 1/.DS_Store
- __MACOSX/Figure 1/._.DS_Store
- Figure 1/1H/
- __MACOSX/Figure 1/._1H
- Figure 1/1G/
- __MACOSX/Figure 1/._1G
- Figure 1/1I/
- __MACOSX/Figure 1/._1I
- Figure 1/1D/
- __MACOSX/Figure 1/._1D
- Figure 1/1J/
- __MACOSX/Figure 1/._1J
- Figure 1/1H/Figure 1H.xlsx
- __MACOSX/Figure 1/1H/._Figure 1H.xlsx
- Figure 1/1G/.DS_Store
- __MACOSX/Figure 1/1G/._.DS_Store
- Figure 1/1G/dbdb/
- __MACOSX/Figure 1/1G/._dbdb
- Figure 1/1G/dbm/
- __MACOSX/Figure 1/1G/._dbm
- Figure 1/1I/.DS_Store
- __MACOSX/Figure 1/1I/._.DS_Store
- Figure 1/1I/Ctr/
- __MACOSX/Figure 1/1I/._Ctr
- Figure 1/1I/STZ/
- __MACOSX/Figure 1/1I/._STZ
- Figure 1/1D/Figure 1D.xlsx
- __MACOSX/Figure 1/1D/._Figure 1D.xlsx
- Figure 1/1J/Figure 1J.xlsx
- __MACOSX/Figure 1/1J/._Figure 1J.xlsx
- Figure 1/1G/dbdb/Map-2.tif
- __MACOSX/Figure 1/1G/dbdb/._Map-2.tif
- Figure 1/1G/dbdb/Lrpprc K223la.tif
- __MACOSX/Figure 1/1G/dbdb/._Lrpprc K223la.tif
- Figure 1/1G/dbdb/DAPI.tif
- __MACOSX/Figure 1/1G/dbdb/._DAPI.tif
- Figure 1/1G/dbdb/Merge.tif
- __MACOSX/Figure 1/1G/dbdb/._Merge.tif
- Figure 1/1G/dbm/Map-2.tif
- __MACOSX/Figure 1/1G/dbm/._Map-2.tif
- Figure 1/1G/dbm/Lrpprc K223la.tif
- __MACOSX/Figure 1/1G/dbm/._Lrpprc K223la.tif
- Figure 1/1G/dbm/DAPI.tif
- __MACOSX/Figure 1/1G/dbm/._DAPI.tif
- Figure 1/1G/dbm/Merge.tif
- __MACOSX/Figure 1/1G/dbm/._Merge.tif
- Figure 1/1I/Ctr/Map-2.tif
- __MACOSX/Figure 1/1I/Ctr/._Map-2.tif
- Figure 1/1I/Ctr/Lrpprc K223la.tif
- __MACOSX/Figure 1/1I/Ctr/._Lrpprc K223la.tif
- Figure 1/1I/Ctr/DAPI.tif
- __MACOSX/Figure 1/1I/Ctr/._DAPI.tif
- Figure 1/1I/Ctr/Merge.tif
- __MACOSX/Figure 1/1I/Ctr/._Merge.tif
- Figure 1/1I/STZ/Map-2.tif
- __MACOSX/Figure 1/1I/STZ/._Map-2.tif
- Figure 1/1I/STZ/Lrpprc K223la.tif
- __MACOSX/Figure 1/1I/STZ/._Lrpprc K223la.tif
- Figure 1/1I/STZ/DAPI.tif
- __MACOSX/Figure 1/1I/STZ/._DAPI.tif
- Figure 1/1I/STZ/Merge.tif
- __MACOSX/Figure 1/1I/STZ/._Merge.tif
