# Supplementary material for: Hyperglycemia impairs cognitive function by inducing mitochondrial damage through lactylation of LRPPRC at K223
Source: EMBO Mol Med. 2026 Apr 6;18(6):2038–61. doi: 10.1038/s44321-026-00422-8 (PMC13269535; doi:10.1038/s44321-026-00422-8)
Supplement: Supplementary file 3 — Source data Fig. 1 [file 44321_2026_422_MOESM3_ESM.zip › Figure 1/1H/Figure 1H.xlsx]

## Sheet: Sheet1
db/m	db/db
0.421	2.064
0.229	1.895
0.08	1.768
0.125	2.135
0.325	1.956
0.256	2.001
