# Supplementary material for: Hyperglycemia impairs cognitive function by inducing mitochondrial damage through lactylation of LRPPRC at K223
Source: EMBO Mol Med. 2026 Apr 6;18(6):2038–61. doi: 10.1038/s44321-026-00422-8 (PMC13269535; doi:10.1038/s44321-026-00422-8)
Supplement: Supplementary file 3 — Source data Fig. 1 [file 44321_2026_422_MOESM3_ESM.zip › Figure 1/1D/Figure 1D.xlsx]

## Sheet: Sheet1
Description	Cluster	P-value
Amino acid metabolic process	BP	1.67e-08
Mitochondrial gene expression	BP	2.63e-08
Generation of precursor metabolites and energy	BP	4.33e-08
mitochondrial RNA metabolic process	BP	2.63e-05
mitochondrial RNA processing	BP	0.000200857
Mitochondrial matrix	CC	2.33e-12
Mitochondrial protein-containing complex	CC	8.35e-11
Nucleoid	CC	3.53e-07
Mitochondrial nucleoid	CC	3.53e-07
Myelin sheath	CC	5.29e-06
NAD binding	MF	1.1e-06
Ligase activity	MF	1.42e-06
tRNA binding	MF	2.18e-06
ADP binding	MF	1.74e-05
Proton-transporting ATP synthase activity, rotational mechanism	MF	0.00016511
