# Supplementary material for: Hyperglycemia impairs cognitive function by inducing mitochondrial damage through lactylation of LRPPRC at K223
Source: EMBO Mol Med. 2026 Apr 6;18(6):2038–61. doi: 10.1038/s44321-026-00422-8 (PMC13269535; doi:10.1038/s44321-026-00422-8)
Supplement: Supplementary file 3 — Source data Fig. 1 [file 44321_2026_422_MOESM3_ESM.zip › Figure 1/1J/Figure 1J.xlsx]

## Sheet: Sheet1
Ctr	STZ
0.142	1.125
0.124	2.245
0.132	1.156
0.428	1.035
0.524	1.856
0.358	2.021
