# Supplementary material for: Hyperglycemia impairs cognitive function by inducing mitochondrial damage through lactylation of LRPPRC at K223
Source: EMBO Mol Med. 2026 Apr 6;18(6):2038–61. doi: 10.1038/s44321-026-00422-8 (PMC13269535; doi:10.1038/s44321-026-00422-8)
Supplement: Supplementary file 4 — Source data Fig. 2 [file 44321_2026_422_MOESM4_ESM.zip]

Archive with 148 entries (123 files):
- Figure 2/
- __MACOSX/._Figure 2
- Figure 2/.DS_Store
- __MACOSX/Figure 2/._.DS_Store
- Figure 2/2G/
- __MACOSX/Figure 2/._2G
- Figure 2/2I/
- __MACOSX/Figure 2/._2I
- Figure 2/2N/
- __MACOSX/Figure 2/._2N
- Figure 2/2H/
- __MACOSX/Figure 2/._2H
- Figure 2/2A/
- __MACOSX/Figure 2/._2A
- Figure 2/2F/
- __MACOSX/Figure 2/._2F
- Figure 2/2C/
- __MACOSX/Figure 2/._2C
- Figure 2/2D/
- __MACOSX/Figure 2/._2D
- Figure 2/2M/
- __MACOSX/Figure 2/._2M
- Figure 2/2K/
- __MACOSX/Figure 2/._2K
- Figure 2/2L/
- __MACOSX/Figure 2/._2L
- Figure 2/2B/
- __MACOSX/Figure 2/._2B
- Figure 2/2G/Figure 2G.xlsx
- __MACOSX/Figure 2/2G/._Figure 2G.xlsx
- Figure 2/2I/Figure 2I.xlsx
- __MACOSX/Figure 2/2I/._Figure 2I.xlsx
- Figure 2/2N/Figure 2N.xlsx
- __MACOSX/Figure 2/2N/._Figure 2N.xlsx
- Figure 2/2H/Figure 2H.xlsx
- __MACOSX/Figure 2/2H/._Figure 2H.xlsx
- Figure 2/2A/dbdb+AAV-Ctr/
- __MACOSX/Figure 2/2A/._dbdb+AAV-Ctr
- Figure 2/2A/.DS_Store
- __MACOSX/Figure 2/2A/._.DS_Store
- Figure 2/2A/dbdb+AAV-Flag-Lrpprc-WT/
- __MACOSX/Figure 2/2A/._dbdb+AAV-Flag-Lrpprc-WT
- Figure 2/2A/dbm+AAV-Flag-Lrpprc-WT/
- __MACOSX/Figure 2/2A/._dbm+AAV-Flag-Lrpprc-WT
- Figure 2/2A/dbm+AAV-Flag-Lrpprc-K223R/
- __MACOSX/Figure 2/2A/._dbm+AAV-Flag-Lrpprc-K223R
- Figure 2/2A/dbm+AAV-Ctr/
- __MACOSX/Figure 2/2A/._dbm+AAV-Ctr
- Figure 2/2A/dbdb+AAV-Flag-Lrpprc-K223R/
- __MACOSX/Figure 2/2A/._dbdb+AAV-Flag-Lrpprc-K223R
- Figure 2/2F/Figure 2F.xlsx
- __MACOSX/Figure 2/2F/._Figure 2F.xlsx
- Figure 2/2C/STZ+AAV-Flag-Lrpprc-K223R/
- __MACOSX/Figure 2/2C/._STZ+AAV-Flag-Lrpprc-K223R
- Figure 2/2C/Ctr+AAV-Ctr/
- __MACOSX/Figure 2/2C/._Ctr+AAV-Ctr
- Figure 2/2C/.DS_Store
- __MACOSX/Figure 2/2C/._.DS_Store
- Figure 2/2C/Ctr+AAV-Flag-Lrpprc-WT/
- __MACOSX/Figure 2/2C/._Ctr+AAV-Flag-Lrpprc-WT
- Figure 2/2C/STZ+AAV-Flag-Lrpprc-WT/
- __MACOSX/Figure 2/2C/._STZ+AAV-Flag-Lrpprc-WT
- Figure 2/2C/Ctr+AAV-Flag-Lrpprc-K223R/
- __MACOSX/Figure 2/2C/._Ctr+AAV-Flag-Lrpprc-K223R
- Figure 2/2C/STZ+AAV-Ctr/
- __MACOSX/Figure 2/2C/._STZ+AAV-Ctr
- Figure 2/2D/Figure 2D.xlsx
- __MACOSX/Figure 2/2D/._Figure 2D.xlsx
- Figure 2/2M/Figure 2M.xlsx
- __MACOSX/Figure 2/2M/._Figure 2M.xlsx
- Figure 2/2K/Figure 2K.xlsx
- __MACOSX/Figure 2/2K/._Figure 2K.xlsx
- Figure 2/2L/Figure 2L.xlsx
- __MACOSX/Figure 2/2L/._Figure 2L.xlsx
- Figure 2/2B/Figure 2B.xlsx
- __MACOSX/Figure 2/2B/._Figure 2B.xlsx
- Figure 2/2A/dbdb+AAV-Ctr/Tunel.tif
- __MACOSX/Figure 2/2A/dbdb+AAV-Ctr/._Tunel.tif
- Figure 2/2A/dbdb+AAV-Ctr/DAPI.tif
- __MACOSX/Figure 2/2A/dbdb+AAV-Ctr/._DAPI.tif
- Figure 2/2A/dbdb+AAV-Ctr/Merge.tif
- __MACOSX/Figure 2/2A/dbdb+AAV-Ctr/._Merge.tif
- Figure 2/2A/dbdb+AAV-Flag-Lrpprc-WT/Tunel.tif
- __MACOSX/Figure 2/2A/dbdb+AAV-Flag-Lrpprc-WT/._Tunel.tif
- Figure 2/2A/dbdb+AAV-Flag-Lrpprc-WT/DAPI.tif
- __MACOSX/Figure 2/2A/dbdb+AAV-Flag-Lrpprc-WT/._DAPI.tif
- Figure 2/2A/dbdb+AAV-Flag-Lrpprc-WT/Merge.tif
- __MACOSX/Figure 2/2A/dbdb+AAV-Flag-Lrpprc-WT/._Merge.tif
- Figure 2/2A/dbm+AAV-Flag-Lrpprc-WT/Tunel.tif
- __MACOSX/Figure 2/2A/dbm+AAV-Flag-Lrpprc-WT/._Tunel.tif
- Figure 2/2A/dbm+AAV-Flag-Lrpprc-WT/DAPI.tif
- __MACOSX/Figure 2/2A/dbm+AAV-Flag-Lrpprc-WT/._DAPI.tif
- Figure 2/2A/dbm+AAV-Flag-Lrpprc-WT/Merge.tif
- __MACOSX/Figure 2/2A/dbm+AAV-Flag-Lrpprc-WT/._Merge.tif
- Figure 2/2A/dbm+AAV-Flag-Lrpprc-K223R/Tunel.tif
- __MACOSX/Figure 2/2A/dbm+AAV-Flag-Lrpprc-K223R/._Tunel.tif
- Figure 2/2A/dbm+AAV-Flag-Lrpprc-K223R/d1+r1.tif
- __MACOSX/Figure 2/2A/dbm+AAV-Flag-Lrpprc-K223R/._d1+r1.tif
- Figure 2/2A/dbm+AAV-Flag-Lrpprc-K223R/Merge.tif
- __MACOSX/Figure 2/2A/dbm+AAV-Flag-Lrpprc-K223R/._Merge.tif
- Figure 2/2A/dbm+AAV-Ctr/Tunel.tif
- __MACOSX/Figure 2/2A/dbm+AAV-Ctr/._Tunel.tif
- Figure 2/2A/dbm+AAV-Ctr/DAPI.tif
- __MACOSX/Figure 2/2A/dbm+AAV-Ctr/._DAPI.tif
- Figure 2/2A/dbm+AAV-Ctr/Merge.tif
- __MACOSX/Figure 2/2A/dbm+AAV-Ctr/._Merge.tif
- Figure 2/2A/dbdb+AAV-Flag-Lrpprc-K223R/Tunel.tif
- __MACOSX/Figure 2/2A/dbdb+AAV-Flag-Lrpprc-K223R/._Tunel.tif
- Figure 2/2A/dbdb+AAV-Flag-Lrpprc-K223R/DAPI.tif
- __MACOSX/Figure 2/2A/dbdb+AAV-Flag-Lrpprc-K223R/._DAPI.tif
- Figure 2/2A/dbdb+AAV-Flag-Lrpprc-K223R/Merge.tif
- __MACOSX/Figure 2/2A/dbdb+AAV-Flag-Lrpprc-K223R/._Merge.tif
- Figure 2/2C/STZ+AAV-Flag-Lrpprc-K223R/Tunel.tif
- __MACOSX/Figure 2/2C/STZ+AAV-Flag-Lrpprc-K223R/._Tunel.tif
- Figure 2/2C/STZ+AAV-Flag-Lrpprc-K223R/DAPI.tif
- __MACOSX/Figure 2/2C/STZ+AAV-Flag-Lrpprc-K223R/._DAPI.tif
- Figure 2/2C/STZ+AAV-Flag-Lrpprc-K223R/Merge.tif
- __MACOSX/Figure 2/2C/STZ+AAV-Flag-Lrpprc-K223R/._Merge.tif
- Figure 2/2C/Ctr+AAV-Ctr/Tunel.tif
- __MACOSX/Figure 2/2C/Ctr+AAV-Ctr/._Tunel.tif
- Figure 2/2C/Ctr+AAV-Ctr/DAPI.tif
- __MACOSX/Figure 2/2C/Ctr+AAV-Ctr/._DAPI.tif
- Figure 2/2C/Ctr+AAV-Ctr/Merge.tif
- __MACOSX/Figure 2/2C/Ctr+AAV-Ctr/._Merge.tif
- Figure 2/2C/Ctr+AAV-Flag-Lrpprc-WT/Tunel.tif
- __MACOSX/Figure 2/2C/Ctr+AAV-Flag-Lrpprc-WT/._Tunel.tif
- Figure 2/2C/Ctr+AAV-Flag-Lrpprc-WT/DAPI.tif
- __MACOSX/Figure 2/2C/Ctr+AAV-Flag-Lrpprc-WT/._DAPI.tif
- Figure 2/2C/Ctr+AAV-Flag-Lrpprc-WT/Merge.tif
- __MACOSX/Figure 2/2C/Ctr+AAV-Flag-Lrpprc-WT/._Merge.tif
- Figure 2/2C/STZ+AAV-Flag-Lrpprc-WT/Tunel.tif
- __MACOSX/Figure 2/2C/STZ+AAV-Flag-Lrpprc-WT/._Tunel.tif
- Figure 2/2C/STZ+AAV-Flag-Lrpprc-WT/DAPI.tif
- __MACOSX/Figure 2/2C/STZ+AAV-Flag-Lrpprc-WT/._DAPI.tif
- Figure 2/2C/STZ+AAV-Flag-Lrpprc-WT/Merge.tif
- __MACOSX/Figure 2/2C/STZ+AAV-Flag-Lrpprc-WT/._Merge.tif
- Figure 2/2C/Ctr+AAV-Flag-Lrpprc-K223R/Tunel.tif
- __MACOSX/Figure 2/2C/Ctr+AAV-Flag-Lrpprc-K223R/._Tunel.tif
- Figure 2/2C/Ctr+AAV-Flag-Lrpprc-K223R/DAPI.tif
- __MACOSX/Figure 2/2C/Ctr+AAV-Flag-Lrpprc-K223R/._DAPI.tif
- Figure 2/2C/Ctr+AAV-Flag-Lrpprc-K223R/Merge.tif
- __MACOSX/Figure 2/2C/Ctr+AAV-Flag-Lrpprc-K223R/._Merge.tif
- Figure 2/2C/STZ+AAV-Ctr/Tunel.tif
- __MACOSX/Figure 2/2C/STZ+AAV-Ctr/._Tunel.tif
- Figure 2/2C/STZ+AAV-Ctr/DAPI.tif
- __MACOSX/Figure 2/2C/STZ+AAV-Ctr/._DAPI.tif
- Figure 2/2C/STZ+AAV-Ctr/Merge.tif
- __MACOSX/Figure 2/2C/STZ+AAV-Ctr/._Merge.tif
