# Supplementary material for: Hyperglycemia impairs cognitive function by inducing mitochondrial damage through lactylation of LRPPRC at K223
Source: EMBO Mol Med. 2026 Apr 6;18(6):2038–61. doi: 10.1038/s44321-026-00422-8 (PMC13269535; doi:10.1038/s44321-026-00422-8)
Supplement: Supplementary file 4 — Source data Fig. 2 [file 44321_2026_422_MOESM4_ESM.zip › Figure 2/2G/Figure 2G.xlsx]

## Sheet: Sheet1
db/m+AAV-ctr	db/m+AAV-Flag-Lrpprc-WT	db/m+AAV-Flag-Lrpprc-K223R	db/db+AAV-ctr	db/db+AAV-Flag-Lrpprc-WT	db/db+AAV-Flag-Lrpprc-K223R
2	2	4	0	2	2
2	2	2	0	0	3
3	2	2	0	0	3
1	3	3	0	2	2
4	3	3	1	0	2
4	3	2	1	0	1
2	3	0	0	0	2
0	1	2	2	1	2
3	3	1	1	1	2
2	2	1	1	1	1
