# Supplementary material for: Hyperglycemia impairs cognitive function by inducing mitochondrial damage through lactylation of LRPPRC at K223
Source: EMBO Mol Med. 2026 Apr 6;18(6):2038–61. doi: 10.1038/s44321-026-00422-8 (PMC13269535; doi:10.1038/s44321-026-00422-8)
Supplement: Supplementary file 4 — Source data Fig. 2 [file 44321_2026_422_MOESM4_ESM.zip › Figure 2/2I/Figure 2I.xlsx]

## Sheet: Sheet1
db/m+AAV-Ctr	db/m+AAV-Flag-Lrpprc-WT	db/m+AAV-Flag-Lrpprc-K223R	db/db+AAV-Ctr	db/db+AAV-Flag-Lrpprc-WT	db/db+AAV-Flag-Lrpprc-K223R
165.394	174.673	144.803	96.8335	98.9584	96.396
164.225	169.392	153.199	98.647	96.1216	98.5595
150.901	141.353	142.355	100.889	98.428	85.448
144.783	162.596	147.253	113.395	92.048	98.2715
154.196	141.227	136.519	104.191	82.7296	84.8445
151.481	143.423	135.724	99.141	89.294	98.856
193.824	194.594	160.404	115.191	95.4578	115.444
155.775	160.411	185.029	117.826	124.936	103.381
168.902	162.07	156.114	71.8545	129.667	98.2
164.645	172.859	158.505	96.19	105.598	98.671
