# Supplementary material for: Hyperglycemia impairs cognitive function by inducing mitochondrial damage through lactylation of LRPPRC at K223
Source: EMBO Mol Med. 2026 Apr 6;18(6):2038–61. doi: 10.1038/s44321-026-00422-8 (PMC13269535; doi:10.1038/s44321-026-00422-8)
Supplement: Supplementary file 4 — Source data Fig. 2 [file 44321_2026_422_MOESM4_ESM.zip › Figure 2/2N/Figure 2N.xlsx]

## Sheet: Sheet1
Ctr+AAV-Ctr	Ctr+AAV-Flag-Lrpprc-WT	Ctr+AAV-Flag-Lrpprc-K223R	STZ+AAV-Ctr	STZ+AAV-Flag-Lrpprc-WT	STZ+AAV-Flag-Lrpprc-K223R
170.623	181.822	176.62	180.74	182.154	191.978
184.143	170.989	192.992	181.484	161.938	168.373
183.281	159.977	170.635	189.956	175.793	169.869
195.808	157.084	177.182	192.079	170.901	163.405
166.867	154.894	146.915	201.916	180.74	163.811
179.249	153.946	156.275	188.514	177.512	168.401
163.165	113.55	142.143	142.518	125.778	164.781
160.18	126.742	116.738	107.099	109.765	130.085
126.313	150.243	130.576	131.767	177.283	152.765
124.473	135.851	127.378	110.636	184.415	181.314
