# Supplementary material for: Hyperglycemia impairs cognitive function by inducing mitochondrial damage through lactylation of LRPPRC at K223
Source: EMBO Mol Med. 2026 Apr 6;18(6):2038–61. doi: 10.1038/s44321-026-00422-8 (PMC13269535; doi:10.1038/s44321-026-00422-8)
Supplement: Supplementary file 4 — Source data Fig. 2 [file 44321_2026_422_MOESM4_ESM.zip › Figure 2/2H/Figure 2H.xlsx]

## Sheet: Sheet1
db/m+AAV-ctr	db/m+AAV-Flag-Lrpprc-WT	db/m+AAV-Flag-Lrpprc-K223R	db/db+AAV-ctr	db/db+AAV-Flag-Lrpprc-WT	db/db+AAV-Flag-Lrpprc-K223R
39.2	15.73	17.87	6.13	13.6	21.87
11.46	33.34	19.47	5.87	9.07	23.74
22.4	31.73	26.4	7.2	9.93	16.54
15.2	16.27	15.73	7.73	15.2	18.67
16.27	16.53	14.41	9.87	8	26.14
29.33	23.74	30.13	12.27	13.86	17.33
29.87	25.6	24.93	16.27	14.13	16.53
17.33	23.2	10.68	16.53	11.2	13.87
23.73	14.93	35.74	3.2	8.27	10.14
20.8	37.6	27.74	6.4	10.14	22.67
