# Supplementary material for: Hyperglycemia impairs cognitive function by inducing mitochondrial damage through lactylation of LRPPRC at K223
Source: EMBO Mol Med. 2026 Apr 6;18(6):2038–61. doi: 10.1038/s44321-026-00422-8 (PMC13269535; doi:10.1038/s44321-026-00422-8)
Supplement: Supplementary file 4 — Source data Fig. 2 [file 44321_2026_422_MOESM4_ESM.zip › Figure 2/2F/Figure 2F.xlsx]

## Sheet: Sheet1
db/m+AAV-ctr
60	60	60	60	49.2675	60	60	57.915	56.4675	56
32.15	59.9825	60	45.335	32.2325	31.75	57.6175	60	59.2675	59.6825
31.4	32.45	45.4825	20.2475	45.3675	44.685	60	60	36.735	40.6175
27.265	40.665	41.8675	30.0675	9.8175	9.8	18.3	36.7325	56.33	45.8
17.4675	5.385	6.3175	3.8675	17.5325	5.135	21.835	18.3825	14.7	28.8
db/m+AAV-Flag-Lrpprc-WT
52.0675	59.6	53.2	48.8	60	60	59.9325	59.9825	49.3375	55.5
46	35.85	39.2325	45.3175	45.2175	40.9325	55.6325	58.4175	48.2825	55.735
60	31.535	38.4975	31.1175	21.5175	60	37.5325	24.8	39.2	45.75
15.6325	18.8175	18.565	21.365	16.3675	19.4025	14.8175	48.0675	46.85	14.1325
4.5975	5.75	9.435	3.7975	5.3525	3.44	18.3325	30.1825	41.085	16.6525
db/m+AAV-Flag-Lrpprc-K223R
46.9725	57.4525	60	60	60	52.3925	60	59.1825	59.3175	55.0675
39.095	39.5175	42.52	60	60	45.9875	58.3325	45.9325	51.7825	57.9825
20.265	47.5325	27.17	35.71	36.3175	31.075	42.7475	44.065	45.7825	58.6
41.04	15.5675	21.7575	32.34	26.73	50.6425	6	31.5	50.8025	43.8
2.1225	4.0825	10.11	4.4	11.53	4.48	15.53	20.88	28.3825	7.785
db/db+AAV-ctr
52.5375	60	48.3225	55.2625	60	60	54.5175	59	58.4175	59.5325
50.7	60	51.7225	60	60	54.3225	59.45	54.985	59.7325	60
52.255	60	34.59	45.185	60	60	59.6325	60	60	60
60	45.33	36.655	35.7025	60	60	26.035	48.6	57.1325	57.7
60	40.5875	40.53	35.985	60	38.6325	60	40.9325	57.4325	57.135
db/db+AAV-Flag-Lrpprc-WT
60	60	53.9325	57.7825	60	58.3275	57.5175	60	60	42.5675
37.685	60	60	46.7925	60	55.725	45	59.7025	59.7175	54.9675
60	45.1975	46.8575	60	60	60	59.8175	34.2175	44.2	35.2325
60	43.045	60	36.34	45.1325	55.065	45.8675	53.0175	41.2	60
31.105	47.1275	48.8525	33.8975	41.1475	31.1775	59.75	49.0675	58.0675	50.715
db/db+AAV-Flag-Lrpprc-K223R
45.065	60	60	53.5325	60	60	59.8	59.9825	60	60
48.7875	45.4675	50.945	46.84	51.195	60	44.8675	41	60	58.5325
60	35.6525	39.2475	60	36.905	60	54.7675	36.6	37.935	52.27
40.7175	60	36.7875	32.545	39.26	60	48.9825	7.2675	31.7325	18.07
30.395	23.8775	26.4375	30.9925	7.57	8.8275	24.5375	37.4	16.7325	17.4
