# Supplementary material for: Hyperglycemia impairs cognitive function by inducing mitochondrial damage through lactylation of LRPPRC at K223
Source: EMBO Mol Med. 2026 Apr 6;18(6):2038–61. doi: 10.1038/s44321-026-00422-8 (PMC13269535; doi:10.1038/s44321-026-00422-8)
Supplement: Supplementary file 4 — Source data Fig. 2 [file 44321_2026_422_MOESM4_ESM.zip › Figure 2/2D/Figure 2D.xlsx]

## Sheet: Sheet1
Ctr+AAV-Ctr	Ctr+AAV-Flag-Lrpprc-WT	Ctr+AAV-Flag-Lrpprc-K223R	STZ+AAV-Ctr	STZ+AAV-Flag-Lrpprc-WT	STZ+AAV-Flag-Lrpprc-K223R
0.946679	1.38549	0.456588	15.0803	7.88185	0.955639
0.721903	1.00264	1.08285	14.3177	10.0665	3.76994
1.36359	1.24328	1.96518	10.3072	12.1921	4.61216
0.762009	2.28603	0.721903	11.1093	12.2322	4.37152
0.601586	1.16307	1.44381	13.0344	13.0344	4.05068
1.60423	1.24328	1.08285	14.0771	10.4676	3.00793
