# Supplementary material for: Hyperglycemia impairs cognitive function by inducing mitochondrial damage through lactylation of LRPPRC at K223
Source: EMBO Mol Med. 2026 Apr 6;18(6):2038–61. doi: 10.1038/s44321-026-00422-8 (PMC13269535; doi:10.1038/s44321-026-00422-8)
Supplement: Supplementary file 4 — Source data Fig. 2 [file 44321_2026_422_MOESM4_ESM.zip › Figure 2/2M/Figure 2M.xlsx]

## Sheet: Sheet1
Ctr+AAV-Ctr	Ctr+AAV-Flag-Lrpprc-WT	Ctr+AAV-Flag-Lrpprc-K223R	STZ+AAV-Ctr	STZ+AAV-Flag-Lrpprc-WT	STZ+AAV-Flag-Lrpprc-K223R
29.34	21.33	39.74	12	16.73	23.46
38.4	27.53	21.33	5.6	18.13	24
24	32.54	20	7.47	13.4	20.27
31.74	29.87	21.34	10.67	6.4	20.8
21.6	10.4	20	4.54	9.27	19.21
32	13.87	37.6	9.6	14.13	11.73
18.67	21.06	17.87	13.87	9.33	14.67
21.6	22.94	20.27	9.34	8	17.33
24.27	39.21	23.47	8.54	6.93	15.2
22.94	14.13	18.67	8.8	9.33	9.87
