# Supplementary material for: Hyperglycemia impairs cognitive function by inducing mitochondrial damage through lactylation of LRPPRC at K223
Source: EMBO Mol Med. 2026 Apr 6;18(6):2038–61. doi: 10.1038/s44321-026-00422-8 (PMC13269535; doi:10.1038/s44321-026-00422-8)
Supplement: Supplementary file 4 — Source data Fig. 2 [file 44321_2026_422_MOESM4_ESM.zip › Figure 2/2K/Figure 2K.xlsx]

## Sheet: Sheet1
Ctr+AAV-Ctr
40.95	60	60	60	60	60	60	59.2825	58.8675	60
38.3	60	33.1675	25.6675	60	60	60	59.115	58.4325	60
9.535	20.8	60	12.9325	20.5675	46	34.7175	29	21.6	54.85
34.4	17.4675	7.5325	21.2825	22.3325	21.7675	25	13.535	31.065	44.2
18.4	25.4325	5.2325	10.9325	12.9	22.335	13.2975	14.3325	23.065	18.4175
Ctr+AAV-Flag-Lrpprc-WT
45.35	56.5325	60	48.4675	60	57.8675	37.7175	56.4675	54.87	59.435
47.5325	46.2175	40.55	46.35	37.4	46.8	58.4	55.6	45.8	47.2
37.365	4.8875	39.6325	37.6	32.565	32.435	15.535	25.6	16.385	31.75
24.685	19.6525	25.5325	28.3	35.385	38.8675	27.935	30.5325	27	45.1
16.92	10.285	10.4175	16.8	15.4825	5.5	10	8.7325	14.135	11.4025
Ctr+AAV-Flag-Lrpprc-K223R
60	60	45.885	51.3325	60	48.5325	59.5325	56.0675	58.0175	51.3825
36.0675	48.335	51.2	46.0675	59.05	60	57.415	55.2675	52.3325	47.9975
46.085	25.7475	45.65	37.8	33.4	20.3325	23.735	58.5325	45.8675	45.9325
4.835	26.735	28.7175	31.6	29.0325	10.2	27.415	21.935	19.265	35.265
8.9325	20.435	14.8	17.87	16.75	4.885	9.1325	22.4025	11.5325	23.735
STZ+AAV-Ctr
48.2	50	57.25	59.15	58.55	58.185	60	51.4675	54.85	58.4
59.5825	51.435	59.4175	52.085	44.935	48.2325	57.2675	59.9825	59.965	59.75
57.2825	35.95	56.3	33.5825	43.4825	56.385	48.2	60	30.865	57.48
42.65	41.2475	47.485	51.7525	30.8475	58.2675	45.6	31.7825	60	48.5325
18.1675	39.6	32.8525	47.615	46.135	42.9825	60	59.4	48.4	34.6
STZ+AAV-Flag-Lrpprc-WT
45.8	54.8	52.3325	60	60	60	59.635	59.3325	53.6	50.4
49.1325	60	50.3325	36.2	58.2	59.2	60	50.9325	37.0675	48.4675
45.785	60	60	50.665	60	33.08	60	60	29.3975	40.2675
51.8	53.2675	40.6475	33.7325	45.0675	33.335	51.45	60	32.6	47.7325
45	46.735	39.7325	40.9325	32.3	41.4	29.6675	48.665	48.8675	28.67
STZ+AAV-Flag-Lrpprc-K223R
49.1475	58.9175	60	55.395	60	60	51.25	55.2675	59.75	52.05
50.63	51.72	60	54.39	51.6625	37.9125	49.335	43	59.9825	59.0675
60	52.665	45.7325	55.2525	43.4	39.4575	37.0025	50.5825	45.4675	48.6
32.8525	32.5725	30.7	46.2675	30.555	31.2675	37.72	60	52.885	30.1325
30.9175	19.67	30.45	7.5625	11.995	19.1025	31.6675	47.9975	19	27.9325
