# Supplementary material for: Hyperglycemia impairs cognitive function by inducing mitochondrial damage through lactylation of LRPPRC at K223
Source: EMBO Mol Med. 2026 Apr 6;18(6):2038–61. doi: 10.1038/s44321-026-00422-8 (PMC13269535; doi:10.1038/s44321-026-00422-8)
Supplement: Supplementary file 4 — Source data Fig. 2 [file 44321_2026_422_MOESM4_ESM.zip › Figure 2/2L/Figure 2L.xlsx]

## Sheet: Sheet1
Ctr+AAV-Ctr	Ctr+AAV-Flag-Lrpprc-WT	Ctr+AAV-Flag-Lrpprc-K223R	STZ+AAV-Ctr	STZ+AAV-Flag-Lrpprc-WT	STZ+AAV-Flag-Lrpprc-K223R
2	5	3	1	2	2
2	5	5	0	1	2
5	1	2	0	0	2
2	2	4	1	0	4
4	2	4	0	0	2
4	1	2	1	0	3
3	0	5	2	0	2
4	4	2	1	0	3
1	2	1	1	0	1
2	2	1	2	0	2
