# Supplementary material for: Hyperglycemia impairs cognitive function by inducing mitochondrial damage through lactylation of LRPPRC at K223
Source: EMBO Mol Med. 2026 Apr 6;18(6):2038–61. doi: 10.1038/s44321-026-00422-8 (PMC13269535; doi:10.1038/s44321-026-00422-8)
Supplement: Supplementary file 4 — Source data Fig. 2 [file 44321_2026_422_MOESM4_ESM.zip › Figure 2/2B/Figure 2B.xlsx]

## Sheet: Sheet1
dbm+AAV-Ctr	dbm+AAV-Flag-Lrpprc-WT	dbm+AAV-Flag-Lrpprc-K223R	dbdb+AAV-Ctr	dbdb+AAV-Flag-Lrpprc-WT	dbdb+AAV-Flag-Lrpprc-K223R
0.902702	1.7515	1.02412	6.93554	7.7004	2.97124
0.554054	0.997297	1.88378	8.64324	8.31081	2.32703
1.88378	1.88378	0.332432	6.31622	8.97568	1.66216
0.221622	0.332432	0.886487	9.64054	10.527	5.42973
1.88378	0.554054	0.664865	6.20541	9.75135	3.98919
0.554054	1.21892	0.775676	9.75135	9.30811	2.77027
