# Supplementary material for: Hyperglycemia impairs cognitive function by inducing mitochondrial damage through lactylation of LRPPRC at K223
Source: EMBO Mol Med. 2026 Apr 6;18(6):2038–61. doi: 10.1038/s44321-026-00422-8 (PMC13269535; doi:10.1038/s44321-026-00422-8)
Supplement: Supplementary file 5 — Source data Fig. 3 [file 44321_2026_422_MOESM5_ESM.zip]

Archive with 36 entries (30 files):
- Figure 3/
- __MACOSX/._Figure 3
- Figure 3/.DS_Store
- __MACOSX/Figure 3/._.DS_Store
- Figure 3/Figure 3C-F/
- __MACOSX/Figure 3/._Figure 3C-F
- Figure 3/Figure 3L/
- __MACOSX/Figure 3/._Figure 3L
- Figure 3/Figure 3B/
- __MACOSX/Figure 3/._Figure 3B
- Figure 3/Figure 3G-J/
- __MACOSX/Figure 3/._Figure 3G-J
- Figure 3/Figure 3N/
- __MACOSX/Figure 3/._Figure 3N
- Figure 3/Figure 3C-F/Cytb.xlsx
- __MACOSX/Figure 3/Figure 3C-F/._Cytb.xlsx
- Figure 3/Figure 3C-F/Nd1.xlsx
- __MACOSX/Figure 3/Figure 3C-F/._Nd1.xlsx
- Figure 3/Figure 3C-F/Atp6.xlsx
- __MACOSX/Figure 3/Figure 3C-F/._Atp6.xlsx
- Figure 3/Figure 3C-F/Cox1.xlsx
- __MACOSX/Figure 3/Figure 3C-F/._Cox1.xlsx
- Figure 3/Figure 3L/Figure 3L.xlsx
- __MACOSX/Figure 3/Figure 3L/._Figure 3L.xlsx
- Figure 3/Figure 3B/Figure 3B.pdf
- __MACOSX/Figure 3/Figure 3B/._Figure 3B.pdf
- Figure 3/Figure 3G-J/Cytb.xlsx
- __MACOSX/Figure 3/Figure 3G-J/._Cytb.xlsx
- Figure 3/Figure 3G-J/Nd1.xlsx
- __MACOSX/Figure 3/Figure 3G-J/._Nd1.xlsx
- Figure 3/Figure 3G-J/Atp6.xlsx
- __MACOSX/Figure 3/Figure 3G-J/._Atp6.xlsx
- Figure 3/Figure 3G-J/Cox1.xlsx
- __MACOSX/Figure 3/Figure 3G-J/._Cox1.xlsx
- Figure 3/Figure 3N/Figure 3N.xlsx
- __MACOSX/Figure 3/Figure 3N/._Figure 3N.xlsx
