# Supplementary material for: Hyperglycemia impairs cognitive function by inducing mitochondrial damage through lactylation of LRPPRC at K223
Source: EMBO Mol Med. 2026 Apr 6;18(6):2038–61. doi: 10.1038/s44321-026-00422-8 (PMC13269535; doi:10.1038/s44321-026-00422-8)
Supplement: Supplementary file 5 — Source data Fig. 3 [file 44321_2026_422_MOESM5_ESM.zip › Figure 3/Figure 3C-F/Atp6.xlsx]

## Sheet: Sheet1
db/m+AAV-Ctr	db/m+AAV-Flag-Lrpprc-WT	db/m+AAV-Flag-Lrpprc-K223R	db/db+AAV-Ctr	db/db+AAV-Flag-Lrpprc-WT	db/db+AAV-Flag-Lrpprc-K223R
1.0044	0.549521	0.804082	0.151849	0.568077	0.773639
1.00012	1.11756	1.12802	0.689549	0.349128	0.773061
1.14925	1.24611	1.02849	0.849267	0.468614	0.876702
1.00851	0.94878	1.01694	0.863936	0.684827	0.932288
1.00025	1.11087	0.969509	0.608493	0.778899	1.02512
1.00117	0.95038	1.02492	0.814579	0.732806	0.971766
1.01038	0.972344	0.971938	0.735413	0.850528	0.935923
1.00568	0.980173	0.999082	0.755593	0.722962	0.969726
1.00167	1.05201	0.926496	0.725911	0.804931	0.905363
