# Supplementary material for: Hyperglycemia impairs cognitive function by inducing mitochondrial damage through lactylation of LRPPRC at K223
Source: EMBO Mol Med. 2026 Apr 6;18(6):2038–61. doi: 10.1038/s44321-026-00422-8 (PMC13269535; doi:10.1038/s44321-026-00422-8)
Supplement: Supplementary file 6 — Source data Fig. 4 [file 44321_2026_422_MOESM6_ESM.zip]

Archive with 90 entries (76 files):
- Figure 4/
- __MACOSX/._Figure 4
- Figure 4/Figure 4F-I/
- __MACOSX/Figure 4/._Figure 4F-I
- Figure 4/Figure 4Q/
- __MACOSX/Figure 4/._Figure 4Q
- Figure 4/Figure 4J-M/
- __MACOSX/Figure 4/._Figure 4J-M
- Figure 4/.DS_Store
- __MACOSX/Figure 4/._.DS_Store
- Figure 4/Figure 4U-X/
- __MACOSX/Figure 4/._Figure 4U-X
- Figure 4/Figure 4S/
- __MACOSX/Figure 4/._Figure 4S
- Figure 4/Figure 4B-E/
- __MACOSX/Figure 4/._Figure 4B-E
- Figure 4/Figure 4A/
- __MACOSX/Figure 4/._Figure 4A
- Figure 4/Figure 4O/
- __MACOSX/Figure 4/._Figure 4O
- Figure 4/Figure 4R/
- __MACOSX/Figure 4/._Figure 4R
- Figure 4/Figure 4F-I/Cytb.xlsx
- __MACOSX/Figure 4/Figure 4F-I/._Cytb.xlsx
- Figure 4/Figure 4F-I/Nd1.xlsx
- __MACOSX/Figure 4/Figure 4F-I/._Nd1.xlsx
- Figure 4/Figure 4F-I/Atp6.xlsx
- __MACOSX/Figure 4/Figure 4F-I/._Atp6.xlsx
- Figure 4/Figure 4F-I/Cox1.xlsx
- __MACOSX/Figure 4/Figure 4F-I/._Cox1.xlsx
- Figure 4/Figure 4Q/Figure 4Q.xlsx
- __MACOSX/Figure 4/Figure 4Q/._Figure 4Q.xlsx
- Figure 4/Figure 4J-M/Cytb.xlsx
- __MACOSX/Figure 4/Figure 4J-M/._Cytb.xlsx
- Figure 4/Figure 4J-M/Nd1.xlsx
- __MACOSX/Figure 4/Figure 4J-M/._Nd1.xlsx
- Figure 4/Figure 4J-M/Atp6.xlsx
- __MACOSX/Figure 4/Figure 4J-M/._Atp6.xlsx
- Figure 4/Figure 4J-M/Cox1.xlsx
- __MACOSX/Figure 4/Figure 4J-M/._Cox1.xlsx
- Figure 4/Figure 4U-X/Figure 4U-X.xlsx
- __MACOSX/Figure 4/Figure 4U-X/._Figure 4U-X.xlsx
- Figure 4/Figure 4S/Figure 4S.xlsx
- __MACOSX/Figure 4/Figure 4S/._Figure 4S.xlsx
- Figure 4/Figure 4B-E/E Input-Aars2.xlsx
- __MACOSX/Figure 4/Figure 4B-E/._E Input-Aars2.xlsx
- Figure 4/Figure 4B-E/B Lrpprc K223la.xlsx
- __MACOSX/Figure 4/Figure 4B-E/._B Lrpprc K223la.xlsx
- Figure 4/Figure 4B-E/D IP-Aars2.xlsx
- __MACOSX/Figure 4/Figure 4B-E/._D IP-Aars2.xlsx
- Figure 4/Figure 4B-E/C Slirp.xlsx
- __MACOSX/Figure 4/Figure 4B-E/._C Slirp.xlsx
- Figure 4/Figure 4A/Figure 4A.pdf
- __MACOSX/Figure 4/Figure 4A/._Figure 4A.pdf
- Figure 4/Figure 4O/Figure 4O.xlsx
- __MACOSX/Figure 4/Figure 4O/._Figure 4O.xlsx
- Figure 4/Figure 4R/dbdb;Aars2 cKO/
- __MACOSX/Figure 4/Figure 4R/._dbdb;Aars2 cKO
- Figure 4/Figure 4R/dbm;Aars2 cKO/
- __MACOSX/Figure 4/Figure 4R/._dbm;Aars2 cKO
- Figure 4/Figure 4R/.DS_Store
- __MACOSX/Figure 4/Figure 4R/._.DS_Store
- Figure 4/Figure 4R/dbm;Aars2 flfl/
- __MACOSX/Figure 4/Figure 4R/._dbm;Aars2 flfl
- Figure 4/Figure 4R/dbdb;Aars2 flfl/
- __MACOSX/Figure 4/Figure 4R/._dbdb;Aars2 flfl
- Figure 4/Figure 4R/dbdb;Aars2 cKO/Tunel.tif
- __MACOSX/Figure 4/Figure 4R/dbdb;Aars2 cKO/._Tunel.tif
- Figure 4/Figure 4R/dbdb;Aars2 cKO/DAPI.tif
- __MACOSX/Figure 4/Figure 4R/dbdb;Aars2 cKO/._DAPI.tif
- Figure 4/Figure 4R/dbdb;Aars2 cKO/Merge.tif
- __MACOSX/Figure 4/Figure 4R/dbdb;Aars2 cKO/._Merge.tif
- Figure 4/Figure 4R/dbm;Aars2 cKO/Tunel.tif
- __MACOSX/Figure 4/Figure 4R/dbm;Aars2 cKO/._Tunel.tif
- Figure 4/Figure 4R/dbm;Aars2 cKO/DAPI.tif
- __MACOSX/Figure 4/Figure 4R/dbm;Aars2 cKO/._DAPI.tif
- Figure 4/Figure 4R/dbm;Aars2 cKO/Merge.tif
- __MACOSX/Figure 4/Figure 4R/dbm;Aars2 cKO/._Merge.tif
- Figure 4/Figure 4R/dbm;Aars2 flfl/Tunel.tif
- __MACOSX/Figure 4/Figure 4R/dbm;Aars2 flfl/._Tunel.tif
- Figure 4/Figure 4R/dbm;Aars2 flfl/DAPI.tif
- __MACOSX/Figure 4/Figure 4R/dbm;Aars2 flfl/._DAPI.tif
- Figure 4/Figure 4R/dbm;Aars2 flfl/Merge.tif
- __MACOSX/Figure 4/Figure 4R/dbm;Aars2 flfl/._Merge.tif
- Figure 4/Figure 4R/dbdb;Aars2 flfl/Tunel.tif
- __MACOSX/Figure 4/Figure 4R/dbdb;Aars2 flfl/._Tunel.tif
- Figure 4/Figure 4R/dbdb;Aars2 flfl/DAPI.tif
- __MACOSX/Figure 4/Figure 4R/dbdb;Aars2 flfl/._DAPI.tif
- Figure 4/Figure 4R/dbdb;Aars2 flfl/Merge.tif
- __MACOSX/Figure 4/Figure 4R/dbdb;Aars2 flfl/._Merge.tif
