# Supplementary material for: Hyperglycemia impairs cognitive function by inducing mitochondrial damage through lactylation of LRPPRC at K223
Source: EMBO Mol Med. 2026 Apr 6;18(6):2038–61. doi: 10.1038/s44321-026-00422-8 (PMC13269535; doi:10.1038/s44321-026-00422-8)
Supplement: Supplementary file 6 — Source data Fig. 4 [file 44321_2026_422_MOESM6_ESM.zip › Figure 4/Figure 4Q/Figure 4Q.xlsx]

## Sheet: Sheet1
db/m;Aars2 fl/fl	db/m;Aars2 cKO	db/db;Aars2 fl/fl	db/db;Aars2 cKO
1.69905	1.65172	0.943845	0.975856
1.7163	1.72616	1.07658	1.64933
1.73186	1.83609	0.632159	1.69646
1.40245	1.33656	0.631696	1.71426
1.53738	1.51319	0.858011	1.52668
0.95859	0.88396	0.785259	1.21191
