# Supplementary material for: Hyperglycemia impairs cognitive function by inducing mitochondrial damage through lactylation of LRPPRC at K223
Source: EMBO Mol Med. 2026 Apr 6;18(6):2038–61. doi: 10.1038/s44321-026-00422-8 (PMC13269535; doi:10.1038/s44321-026-00422-8)
Supplement: Supplementary file 6 — Source data Fig. 4 [file 44321_2026_422_MOESM6_ESM.zip › Figure 4/Figure 4J-M/Cox1.xlsx]

## Sheet: Sheet1
db/m;Aars2 fl/fl	db/m;Aars2 cKO	db/db;Aars2 fl/fl	db/db;Aars2 cKO
1.0056	1.03117	0.326408	0.871768
1.00295	1.06602	0.309982	0.835731
1.00922	1.05473	0.427708	0.86695
1.01622	0.670263	0.234191	0.747403
1.01183	1.15206	0.594178	0.767665
1.00417	1.19619	0.558345	0.982509
1.00017	1.00459	0.676361	0.937358
1.00117	1.19085	0.766876	0.970867
1.0011	1.2534	0.392795	0.674869
1.0015	0.682399	0.566688	0.698594
1.00003	0.958631	0.368849	0.546984
1.00009	0.868205	0.217769	0.465956
