# Supplementary material for: Hyperglycemia impairs cognitive function by inducing mitochondrial damage through lactylation of LRPPRC at K223
Source: EMBO Mol Med. 2026 Apr 6;18(6):2038–61. doi: 10.1038/s44321-026-00422-8 (PMC13269535; doi:10.1038/s44321-026-00422-8)
Supplement: Supplementary file 6 — Source data Fig. 4 [file 44321_2026_422_MOESM6_ESM.zip › Figure 4/Figure 4U-X/Figure 4U-X.xlsx]

## Sheet: Sheet1
4U
db/m;Aars2fl/fl
60	60	60	47.855	56.5225	54.86	48.4	41.8	47.8	50.4	53.0675	60
48.9	48.5675	17.165	28.4675	60	53.3175	60	60	49.1825	60	40.8	53
48.2325	33.385	43.5125	30.6575	52.2175	45.6	40.4	46.4	33.615	47.6175	37.4675	42.6675
9.865	33.385	36.99	24.06	10.1875	10.0525	23.75	25.465	30.265	32.7175	18.685	23.1325
7.89	35.2	1.2375	22.68	6.7225	9.655	31.2825	31.35	23.715	12.2625	17.7825	16.815
db/m;Aars2cKO
45.7975	58.72	46.2525	60	46.965	46.5875	57.6675	51.05	60	50.8675	59.535	55.4
32.005	50.855	59.9825	46.525	60	34.645	45.9325	53.2675	60	47.5325	51.5325	59.4
34.5875	44.04	37.5325	49.3325	39.2675	16.905	47.4	49	21.6	44.865	45.3325	45.5325
11.53	30.985	48.7775	31.9825	31.1975	30.9975	43.6675	36.1175	43.15	38.0675	34.35	40.2
4.3225	7.89	26.9125	17.0625	19.0725	19.585	24.85	20.865	10.8175	10.8375	9.9175	19.5675
db/db;Aars2fl/fl
60	60	60	57.265	35.97	60	58.1825	60	54.0675	60	60	58.2
47.7275	59.6675	60	45.0525	48.5075	56.45	55.6	60	60	48.1675	51.45	60
59.665	60	53.1225	59.7	45.4875	45.4825	50.3325	60	48.2675	60	60	60
54.85	46.5025	51.75	52.3	45.59	46.19	60	60	38.8675	45.6325	49.8	48.9325
50.7925	51.12	46.055	49.725	44.5275	48.5125	26.665	60	48.3325	56.2675	50.9325	60
db/db;Aars2cKO
46.59	60	50.3275	60	55.6475	60	60	59.4175	32.95	58.1	56.65	60
53.1975	60	45.5675	60	60	45.185	60	58.9325	60	59.9825	38.4	52.3325
57.455	45.5925	60	30.26	42.625	47.35	60	40.265	59.7325	45.1	60	57.35
53.6425	50.4575	45.91	39.7125	41.12	37.9925	35.4175	41.4325	45.5	47.6675	45.8	45.385
29.985	27.9125	34.9125	35.3175	19.7475	21.8525	43.7325	47.2325	46.3325	46.35	24.235	41.165
4V
db/m;Aars2fl/fl	db/m;Aars2cKO	db/db;Aars2fl/fl	db/db;Aars2cKO
2	0	0	2
2	1	1	1
3	2	0	2
3	4	0	2
4	1	0	2
2	3	1	3
2	2	0	1
2	2	1	2
1	1	2	2
1	2	0	1
4	3	0	1
2	2	1	0
4W
db/m;Aars2fl/fl	db/m;Aars2cKO	db/db;Aars2fl/fl	db/db;Aars2cKO
29.07	19.47	4.8	13.6
33.33	23.2	11.2	17.33
26.67	22.93	7.73	17.87
12.8	16.27	9.07	14.67
23.47	26.07	1.87	20.8
19.87	26.94	5.07	13.6
20.27	20	13.87	14.4
15	20.54	10.4	9.6
25.07	27.87	9.6	9.33
22.4	23.2	8.8	15.07
25.07	16.2	6.93	14.4
19.47	20.53	4	16
4X
db/m;Aars2fl/fl	db/m;Aars2cKO	db/db;Aars2fl/fl	db/db;Aars2cKO
119.973	142.271	103.233	99.6
134.398	124.149	86.719	95.296
140.532	133.644	92.9905	95.4495
135.826	134.927	89.8835	94.251
119.669	135.064	103.392	97.021
120.838	141.267	91.701	101.467
152.913	186.072	111.475	99.0065
174.858	195.213	105.522	101.235
153.004	191.539	104.33	107.18
174.231	164.045	117.816	114.056
176.249	179.319	123.843	108.31
163.93	187.269	123.192	109.263
