# Supplementary material for: Hyperglycemia impairs cognitive function by inducing mitochondrial damage through lactylation of LRPPRC at K223
Source: EMBO Mol Med. 2026 Apr 6;18(6):2038–61. doi: 10.1038/s44321-026-00422-8 (PMC13269535; doi:10.1038/s44321-026-00422-8)
Supplement: Supplementary file 6 — Source data Fig. 4 [file 44321_2026_422_MOESM6_ESM.zip › Figure 4/Figure 4S/Figure 4S.xlsx]

## Sheet: Sheet1
db/m;Aars2 fl/fl	db/m;Aars2 cKO	db/db;Aars2 fl/fl	db/db;Aars2 cko
0.444523	0.383713	8.81719	2.52854
1.43568	1.24842	5.30579	2.49684
0.436948	0.998737	6.17969	3.43316
1.93505	0.749053	7.74021	1.62295
1.186	0.312105	8.05232	4.36948
0.56179	0.811474	6.30453	2.24716
