# Supplementary material for: Hyperglycemia impairs cognitive function by inducing mitochondrial damage through lactylation of LRPPRC at K223
Source: EMBO Mol Med. 2026 Apr 6;18(6):2038–61. doi: 10.1038/s44321-026-00422-8 (PMC13269535; doi:10.1038/s44321-026-00422-8)
Supplement: Supplementary file 6 — Source data Fig. 4 [file 44321_2026_422_MOESM6_ESM.zip › Figure 4/Figure 4B-E/E Input-Aars2.xlsx]

## Sheet: Sheet1
db/m;Aars2 fl/fl	db/m;Aars2 cKO	db/db;Aars2 fl/fl	db/db;Aars2 cKO
0.941916	0.244598	3.08549	1.26159
0.951425	0.449744	2.43878	0.559897
0.742362	0.73595	1.37876	0.874672
0.832774	0.614671	2.48105	0.704058
1.33544	0.242103	1.73541	0.644827
1.31572	0.428903	2.14648	0.678524
