# Supplementary material for: Hyperglycemia impairs cognitive function by inducing mitochondrial damage through lactylation of LRPPRC at K223
Source: EMBO Mol Med. 2026 Apr 6;18(6):2038–61. doi: 10.1038/s44321-026-00422-8 (PMC13269535; doi:10.1038/s44321-026-00422-8)
Supplement: Supplementary file 6 — Source data Fig. 4 [file 44321_2026_422_MOESM6_ESM.zip › Figure 4/Figure 4B-E/B Lrpprc K223la.xlsx]

## Sheet: Sheet1
db/m;Aars2 fl/fl	db/m;Aars2 cKO	db/db;Aars2 fl/fl	db/db;Aars2 cKO
0.936196	0.52554	2.34331	1.58593
0.852202	0.776671	2.87342	1.00565
0.776276	0.325542	2.0712	0.849902
1.01893	1.20919	3.54765	1.45714
1.28753	0.746802	2.32468	0.932033
1.12887	0.796794	3.01576	0.815805
