# Supplementary material for: Hyperglycemia impairs cognitive function by inducing mitochondrial damage through lactylation of LRPPRC at K223
Source: EMBO Mol Med. 2026 Apr 6;18(6):2038–61. doi: 10.1038/s44321-026-00422-8 (PMC13269535; doi:10.1038/s44321-026-00422-8)
Supplement: Supplementary file 6 — Source data Fig. 4 [file 44321_2026_422_MOESM6_ESM.zip › Figure 4/Figure 4B-E/D IP-Aars2.xlsx]

## Sheet: Sheet1
db/m;Aars2 fl/fl	db/m;Aars2 cKO	db/db;Aars2 fl/fl	db/db;Aars2 cKO
0.682736	0.949095	2.09943	0.452572
0.637888	0.377965	2.46571	1.27685
0.989518	0.915374	1.11602	1.11387
0.593429	0.231522	1.94277	0.155598
1.37259	0.874658	2.10138	1.26293
1.34697	0.117745	1.80573	0.52897
