# Supplementary material for: Hyperglycemia impairs cognitive function by inducing mitochondrial damage through lactylation of LRPPRC at K223
Source: EMBO Mol Med. 2026 Apr 6;18(6):2038–61. doi: 10.1038/s44321-026-00422-8 (PMC13269535; doi:10.1038/s44321-026-00422-8)
Supplement: Supplementary file 6 — Source data Fig. 4 [file 44321_2026_422_MOESM6_ESM.zip › Figure 4/Figure 4B-E/C Slirp.xlsx]

## Sheet: Sheet1
db/m;Aars2 fl/fl	db/m;Aars2 cKO	db/db;Aars2 fl/fl	db/db;Aars2 cKO
0.85161	1.22872	0.233629	0.806779
1.18842	0.854493	0.507134	0.926601
1.74195	1.0167	0.12786	1.01436
0.706539	0.95297	0.398789	0.895257
0.406438	1.6876	0.250202	0.526015
1.10504	1.01443	0.297846	0.88515
