# Supplementary material for: Hyperglycemia impairs cognitive function by inducing mitochondrial damage through lactylation of LRPPRC at K223
Source: EMBO Mol Med. 2026 Apr 6;18(6):2038–61. doi: 10.1038/s44321-026-00422-8 (PMC13269535; doi:10.1038/s44321-026-00422-8)
Supplement: Supplementary file 7 — Source data Fig. 5 [file 44321_2026_422_MOESM7_ESM.zip]

Archive with 46 entries (38 files):
- Figure 5/
- __MACOSX/._Figure 5
- Figure 5/Figure 5D-E/
- __MACOSX/Figure 5/._Figure 5D-E
- Figure 5/.DS_Store
- __MACOSX/Figure 5/._.DS_Store
- Figure 5/Figure 5J-M/
- __MACOSX/Figure 5/._Figure 5J-M
- Figure 5/Figure 5F-I/
- __MACOSX/Figure 5/._Figure 5F-I
- Figure 5/Figure 5O/
- __MACOSX/Figure 5/._Figure 5O
- Figure 5/Figure 5C/
- __MACOSX/Figure 5/._Figure 5C
- Figure 5/Figure 5Q/
- __MACOSX/Figure 5/._Figure 5Q
- Figure 5/Figure 5B/
- __MACOSX/Figure 5/._Figure 5B
- Figure 5/Figure 5D-E/D Lrpprc K223la.xlsx
- __MACOSX/Figure 5/Figure 5D-E/._D Lrpprc K223la.xlsx
- Figure 5/Figure 5D-E/E Slirp.xlsx
- __MACOSX/Figure 5/Figure 5D-E/._E Slirp.xlsx
- Figure 5/Figure 5J-M/Cytb.xlsx
- __MACOSX/Figure 5/Figure 5J-M/._Cytb.xlsx
- Figure 5/Figure 5J-M/Nd1.xlsx
- __MACOSX/Figure 5/Figure 5J-M/._Nd1.xlsx
- Figure 5/Figure 5J-M/Atp6.xlsx
- __MACOSX/Figure 5/Figure 5J-M/._Atp6.xlsx
- Figure 5/Figure 5J-M/Cox1.xlsx
- __MACOSX/Figure 5/Figure 5J-M/._Cox1.xlsx
- Figure 5/Figure 5F-I/Cox1 .xlsx
- __MACOSX/Figure 5/Figure 5F-I/._Cox1 .xlsx
- Figure 5/Figure 5F-I/Atp6 .xlsx
- __MACOSX/Figure 5/Figure 5F-I/._Atp6 .xlsx
- Figure 5/Figure 5F-I/Nd1 .xlsx
- __MACOSX/Figure 5/Figure 5F-I/._Nd1 .xlsx
- Figure 5/Figure 5F-I/Cytb .xlsx
- __MACOSX/Figure 5/Figure 5F-I/._Cytb .xlsx
- Figure 5/Figure 5O/Figure 5O.xlsx
- __MACOSX/Figure 5/Figure 5O/._Figure 5O.xlsx
- Figure 5/Figure 5C/Figure 5C.pdf
- __MACOSX/Figure 5/Figure 5C/._Figure 5C.pdf
- Figure 5/Figure 5Q/Figure 5Q.xlsx
- __MACOSX/Figure 5/Figure 5Q/._Figure 5Q.xlsx
- Figure 5/Figure 5B/Figure 5B.pdf
- __MACOSX/Figure 5/Figure 5B/._Figure 5B.pdf
