# Supplementary material for: Hyperglycemia impairs cognitive function by inducing mitochondrial damage through lactylation of LRPPRC at K223
Source: EMBO Mol Med. 2026 Apr 6;18(6):2038–61. doi: 10.1038/s44321-026-00422-8 (PMC13269535; doi:10.1038/s44321-026-00422-8)
Supplement: Supplementary file 7 — Source data Fig. 5 [file 44321_2026_422_MOESM7_ESM.zip › Figure 5/Figure 5J-M/Cox1.xlsx]

## Sheet: Sheet1
db/m+vehicle	db/m+K223R-pe	db/m+K223-pe	db/db+vehicle	db/db+K223R-pe	db/db+K223-pe
1.00267	1.10734	1.14501	0.321428	0.335138	0.960218
1.00419	1.01289	1.03159	0.337223	0.216508	0.699266
1.0024	0.982043	0.971147	0.266306	0.518998	0.778477
1.00677	0.999528	0.806998	0.308967	0.390786	0.539911
1.00656	1.00592	1.04208	0.136501	0.262279	0.624158
1.00344	0.974467	1.05403	0.436538	0.491352	0.777714
1.00125	0.87023	1.06705	0.563263	0.112632	0.819671
1.00974	1.35236	1.41774	0.404381	0.334923	0.862983
1.00465	1.24572	1.08508	0.0350597	0.0723564	0.757005
1.00149	0.318325	1.31876	0.174241	0.123181	0.656706
1.00184	0.753088	1.25638	0.307182	0.211871	0.436147
1.00008	0.660584	0.602871	0.0998273	0.170628	0.619039
