# Supplementary material for: Hyperglycemia impairs cognitive function by inducing mitochondrial damage through lactylation of LRPPRC at K223
Source: EMBO Mol Med. 2026 Apr 6;18(6):2038–61. doi: 10.1038/s44321-026-00422-8 (PMC13269535; doi:10.1038/s44321-026-00422-8)
Supplement: Supplementary file 7 — Source data Fig. 5 [file 44321_2026_422_MOESM7_ESM.zip › Figure 5/Figure 5F-I/Atp6 .xlsx]

## Sheet: Sheet1
db/m+vehicle	db/m+K223R-pe	db/m+K223-pe	db/db+vehicle	db/db+K223R-pe	db/db+K223-pe
1.00062	0.785531	0.944198	0.0411227	0.0875497	0.608495
1.01167	1.12696	1.06342	0.327278	0.208587	0.787391
1.00564	1.31297	0.844947	0.237826	0.278645	0.731605
1.00267	0.970726	1.06811	0.370799	0.468717	0.452802
1	0.901177	1.10028	0.454664	0.317571	0.833791
1.00942	1.1039	1.20532	0.255055	0.257798	0.785433
1.00012	0.971222	1.03499	0.349008	0.329261	0.71883
1.01145	1.16736	1.09092	0.222823	0.0848238	0.800459
1.00116	1.057	0.829465	0.754301	0.384951	1.02215
