# Supplementary material for: Hyperglycemia impairs cognitive function by inducing mitochondrial damage through lactylation of LRPPRC at K223
Source: EMBO Mol Med. 2026 Apr 6;18(6):2038–61. doi: 10.1038/s44321-026-00422-8 (PMC13269535; doi:10.1038/s44321-026-00422-8)
Supplement: Supplementary file 7 — Source data Fig. 5 [file 44321_2026_422_MOESM7_ESM.zip › Figure 5/Figure 5O/Figure 5O.xlsx]

## Sheet: Sheet1
db/m+vehicle	db/m+K223R-pe	db/m+K223-pe	db/db+vehicle	db/db+K223R-pe	db/db+K223-pe
2265	2430	3010	14990	12102	5427
2816	4145	4643	10470	14684	11348
6408	6776	7528	16600	8506	3964
3243	3802	3515	17532	16579	7894
3600	7154	3965	17936	15344	4270
5450	4704	7399	11930	11360	5817
