# Supplementary material for: Hyperglycemia impairs cognitive function by inducing mitochondrial damage through lactylation of LRPPRC at K223
Source: EMBO Mol Med. 2026 Apr 6;18(6):2038–61. doi: 10.1038/s44321-026-00422-8 (PMC13269535; doi:10.1038/s44321-026-00422-8)
Supplement: Supplementary file 8 — Source data Fig. 6 [file 44321_2026_422_MOESM8_ESM.zip]

Archive with 64 entries (54 files):
- Figure 6/
- __MACOSX/._Figure 6
- Figure 6/.DS_Store
- __MACOSX/Figure 6/._.DS_Store
- Figure 6/Figure 6D-G/
- __MACOSX/Figure 6/._Figure 6D-G
- Figure 6/Figure 6A/
- __MACOSX/Figure 6/._Figure 6A
- Figure 6/Figure 6B/
- __MACOSX/Figure 6/._Figure 6B
- Figure 6/Figure 6D-G/Figure 6D-G.xlsx
- __MACOSX/Figure 6/Figure 6D-G/._Figure 6D-G.xlsx
- Figure 6/Figure 6A/.DS_Store
- __MACOSX/Figure 6/Figure 6A/._.DS_Store
- Figure 6/Figure 6A/dbdb+vehicle/
- __MACOSX/Figure 6/Figure 6A/._dbdb+vehicle
- Figure 6/Figure 6A/dbm+K223-pe/
- __MACOSX/Figure 6/Figure 6A/._dbm+K223-pe
- Figure 6/Figure 6A/dbm+K223R-pe/
- __MACOSX/Figure 6/Figure 6A/._dbm+K223R-pe
- Figure 6/Figure 6A/dbm+vehicle/
- __MACOSX/Figure 6/Figure 6A/._dbm+vehicle
- Figure 6/Figure 6A/dbdb+K223-pe/
- __MACOSX/Figure 6/Figure 6A/._dbdb+K223-pe
- Figure 6/Figure 6A/dbdb+K223R-pe/
- __MACOSX/Figure 6/Figure 6A/._dbdb+K223R-pe
- Figure 6/Figure 6B/Figure 6B.xlsx
- __MACOSX/Figure 6/Figure 6B/._Figure 6B.xlsx
- Figure 6/Figure 6A/dbdb+vehicle/Tunel.tif
- __MACOSX/Figure 6/Figure 6A/dbdb+vehicle/._Tunel.tif
- Figure 6/Figure 6A/dbdb+vehicle/DAPI.tif
- __MACOSX/Figure 6/Figure 6A/dbdb+vehicle/._DAPI.tif
- Figure 6/Figure 6A/dbdb+vehicle/Merge.tif
- __MACOSX/Figure 6/Figure 6A/dbdb+vehicle/._Merge.tif
- Figure 6/Figure 6A/dbm+K223-pe/Tunel.tif
- __MACOSX/Figure 6/Figure 6A/dbm+K223-pe/._Tunel.tif
- Figure 6/Figure 6A/dbm+K223-pe/DAPI.tif
- __MACOSX/Figure 6/Figure 6A/dbm+K223-pe/._DAPI.tif
- Figure 6/Figure 6A/dbm+K223-pe/Merge.tif
- __MACOSX/Figure 6/Figure 6A/dbm+K223-pe/._Merge.tif
- Figure 6/Figure 6A/dbm+K223R-pe/Tunel.tif
- __MACOSX/Figure 6/Figure 6A/dbm+K223R-pe/._Tunel.tif
- Figure 6/Figure 6A/dbm+K223R-pe/DAPI.tif
- __MACOSX/Figure 6/Figure 6A/dbm+K223R-pe/._DAPI.tif
- Figure 6/Figure 6A/dbm+K223R-pe/Merge.tif
- __MACOSX/Figure 6/Figure 6A/dbm+K223R-pe/._Merge.tif
- Figure 6/Figure 6A/dbm+vehicle/Tunel.tif
- __MACOSX/Figure 6/Figure 6A/dbm+vehicle/._Tunel.tif
- Figure 6/Figure 6A/dbm+vehicle/DAPI.tif
- __MACOSX/Figure 6/Figure 6A/dbm+vehicle/._DAPI.tif
- Figure 6/Figure 6A/dbm+vehicle/Merge.tif
- __MACOSX/Figure 6/Figure 6A/dbm+vehicle/._Merge.tif
- Figure 6/Figure 6A/dbdb+K223-pe/Tunel.tif
- __MACOSX/Figure 6/Figure 6A/dbdb+K223-pe/._Tunel.tif
- Figure 6/Figure 6A/dbdb+K223-pe/DAPI.tif
- __MACOSX/Figure 6/Figure 6A/dbdb+K223-pe/._DAPI.tif
- Figure 6/Figure 6A/dbdb+K223-pe/Merge.tif
- __MACOSX/Figure 6/Figure 6A/dbdb+K223-pe/._Merge.tif
- Figure 6/Figure 6A/dbdb+K223R-pe/Tunel.tif
- __MACOSX/Figure 6/Figure 6A/dbdb+K223R-pe/._Tunel.tif
- Figure 6/Figure 6A/dbdb+K223R-pe/DAPI.tif
- __MACOSX/Figure 6/Figure 6A/dbdb+K223R-pe/._DAPI.tif
- Figure 6/Figure 6A/dbdb+K223R-pe/Merge.tif
- __MACOSX/Figure 6/Figure 6A/dbdb+K223R-pe/._Merge.tif
