# Supplementary material for: Hyperglycemia impairs cognitive function by inducing mitochondrial damage through lactylation of LRPPRC at K223
Source: EMBO Mol Med. 2026 Apr 6;18(6):2038–61. doi: 10.1038/s44321-026-00422-8 (PMC13269535; doi:10.1038/s44321-026-00422-8)
Supplement: Supplementary file 8 — Source data Fig. 6 [file 44321_2026_422_MOESM8_ESM.zip › Figure 6/Figure 6D-G/Figure 6D-G.xlsx]

## Sheet: Sheet1
6D
db/m+Vehicle
45.8	60	60	47.2	54.2675	60	47	60	58.8	40.535
31.735	47.1325	60	60	41.2	60	38.0675	50	60	60
45.8675	31.8	35.1325	21.8825	59.2675	53.2825	60	60	34.5975	48.135
31.7325	31.6	17.935	36.4675	47.8675	46	23.4675	28.8	38.8675	46.7325
18.465	27.6	22.2	37.535	14.335	21.865	11.3975	11.6675	25.75	10.265
db/m+K223R-pe
60	46.7325	53.15	45.9325	60	60	60	46.315	60	60
53.315	60	56.9675	35.4	57.6825	58.7175	48.1325	43.5825	45.8675	60
49.065	60	48.6675	60	34.4	40.035	57.2675	50.065	44.1325	40.6
29.5675	33.465	60	23.1	39.8675	60	25.735	43.2675	34.8675	31.4675
4.3325	8.735	3.9325	22.0675	26	33.065	8.4	10.9325	27.6	12.2675
db/m+K223-pe
51.7	60	53.8	60	60	46.7325	60	60	58.6325	50.7325
49.8	44.45	55.3325	60	52.9675	45.8	51.2675	50.8	31.135	52.6675
60	36.6175	40.3675	59.3	52	32.3175	39.335	34.2	31.3325	40.6
49.2675	14.1325	34.8175	53.3325	22.6	37.8	25.4675	46.065	37.815	44.4675
24.865	32.1325	37.4175	24.6675	17.4325	12.815	22.35	33.7325	20.6325	33.7325
db/db+Vehicle
60	49.2	45.8	60	60	60	57.8	60	52.7325	43
60	49.4675	47.2	58.8	46.8	60	59.4675	58.0675	37.8675	59.4
58.535	60	49.6	53.55	49.6	50.6675	42.065	59.935	59.8675	46.2675
49.6	46.4025	47.685	60	53.5675	46.4325	52.4	48.8175	48.9325	49
38	55.2675	54.1	41.35	46.7325	60	57.5175	59.015	58.42	46.25
db/db+K223R-pe
60	60	37.8	60	60	50.5325	54.4	59.3	60	59.1175
50.55	49.9325	60	60	56.4	60	52.0675	58.45	55.515	57.885
60	60	53.2675	47.3	54.035	50.135	54.635	49.2	60	58.85
59.7825	60	44.8	60	54.2175	45.7675	56.685	55.4975	41.865	60
60	60	49.2	55.8675	42.3475	36.4825	60	60	33.715	39.4325
db/db+K223-pe
60	58.335	60	45.8	55.8	45.8	54.735	60	60	60
45.8	54	55.2675	55.7	60	60	60	48.0675	42.2675	38.1975
50.4675	60	49.465	50.7325	41.4675	50	49.2	50.8	29.2	40.0675
38.2	50.6	60	42.6	44	34.0675	48.35	36.4	53.3	48
46.5325	39.8	18.8	34.4	10	21.6	45.5975	33.35	35.8	30.2
6E
db/m+Vehicle	db/m+K223R-pe	db/m+K223-pe	db/db+Vehicle	db/db+K223R-pe	db/db+K223-pe
3	5	3	1	1	3
2	1	4	0	0	3
2	3	3	0	0	2
2	3	2	0	1	2
2	2	2	0	0	2
5	4	3	0	1	2
1	2	1	0	0	1
4	2	1	0	0	0
2	1	2	2	0	3
0	3	2	0	0	2
6F
db/m+Vehicle	db/m+K223R-pe	db/m+K223-pe	db/db+Vehicle	db/db+K223R-pe	db/db+K223-pe
23.73	19.47	23.47	3.2	10.4	22.94
12.54	14.94	18.93	4	8.27	16.27
14.94	22.67	28.8	10.93	0	9.33
19.61	35.73	19.73	1.33	8.67	19.2
14.66	19.46	15.07	6.4	8.73	10.93
26.66	34.67	20.27	2.4	1.07	21.06
17.07	21.07	21.6	7.47	7.73	9.87
25.07	18.4	21.33	8.53	6.67	17.6
10.67	15.73	17.6	7.2	3.73	18.93
30.4	15.74	20	4.8	2.94	11.2
6G
db/m+Vehicle	db/m+K223R-pe	db/m+K223-pe	db/db+Vehicle	db/db+K223R-pe	db/db+K223-pe
149.828	148.889	141.968	111.668	101.626	88.764
141.381	136.37	146.527	107.925	86.667	86.579
151.488	143.258	154.332	95.5405	97.9065	93.394
150.578	145.674	155.482	106.564	79.4035	88.5125
147.124	148.281	160.231	110.098	103.969	102.216
155.705	147.81	171.208	110.654	118.269	79.158
155.753	195.3	163.245	64.803	96.006	100.914
135.126	168.923	165.554	62.138	89.811	94.466
144.061	135.577	171.347	61.9215	87.311	86.278
169.093	139.404	157.27	81.9475	68.243	108.36
