# Supplementary material for: Hyperglycemia impairs cognitive function by inducing mitochondrial damage through lactylation of LRPPRC at K223
Source: EMBO Mol Med. 2026 Apr 6;18(6):2038–61. doi: 10.1038/s44321-026-00422-8 (PMC13269535; doi:10.1038/s44321-026-00422-8)
Supplement: Supplementary file 8 — Source data Fig. 6 [file 44321_2026_422_MOESM8_ESM.zip › Figure 6/Figure 6B/Figure 6B.xlsx]

## Sheet: Sheet1
db/m+vehicle	db/m+K223R-pe	db/m+K223-pe	db/db+vehicle	db/db+K223R-pe	db/db+K223-pe
0.479183	0.669454	0.76962	18.1944	10.2798	2.88251
1.26019	1.50022	1.62024	14.8222	15.0622	2.46036
0.780115	1.02015	1.86028	15.4223	15.2423	3.90058
1.80027	0.300044	0.660098	17.1025	14.7022	5.34079
1.26019	1.14017	0.54008	11.7617	16.6825	1.80027
0.420062	1.26019	1.14017	14.8822	16.2624	2.28034
