# Supplementary material for: Hyperglycemia impairs cognitive function by inducing mitochondrial damage through lactylation of LRPPRC at K223
Source: EMBO Mol Med. 2026 Apr 6;18(6):2038–61. doi: 10.1038/s44321-026-00422-8 (PMC13269535; doi:10.1038/s44321-026-00422-8)
Supplement: Supplementary file 9 — Source data Fig. 7 [file 44321_2026_422_MOESM9_ESM.zip]

Archive with 36 entries (27 files):
- Figure 7/
- __MACOSX/._Figure 7
- Figure 7/.DS_Store
- __MACOSX/Figure 7/._.DS_Store
- Figure 7/7D/
- __MACOSX/Figure 7/._7D
- Figure 7/7C/
- __MACOSX/Figure 7/._7C
- Figure 7/7B/
- __MACOSX/Figure 7/._7B
- Figure 7/7E/
- __MACOSX/Figure 7/._7E
- Figure 7/7G/
- __MACOSX/Figure 7/._7G
- Figure 7/7F/
- __MACOSX/Figure 7/._7F
- Figure 7/7A/
- __MACOSX/Figure 7/._7A
- Figure 7/7H/
- __MACOSX/Figure 7/._7H
- Figure 7/7D/Figure 7D.xlsx
- __MACOSX/Figure 7/7D/._Figure 7D.xlsx
- Figure 7/7C/Figure 7C.xlsx
- __MACOSX/Figure 7/7C/._Figure 7C.xlsx
- Figure 7/7B/Figure 7B.xlsx
- __MACOSX/Figure 7/7B/._Figure 7B.xlsx
- Figure 7/7E/Figure 7E.xlsx
- __MACOSX/Figure 7/7E/._Figure 7E.xlsx
- Figure 7/7G/Figure 7G.xlsx
- __MACOSX/Figure 7/7G/._Figure 7G.xlsx
- Figure 7/7F/Figure 7F.xlsx
- __MACOSX/Figure 7/7F/._Figure 7F.xlsx
- Figure 7/7A/Figure 7A.xlsx
- __MACOSX/Figure 7/7A/._Figure 7A.xlsx
- Figure 7/7H/Figure 7H.xlsx
- __MACOSX/Figure 7/7H/._Figure 7H.xlsx
