# Supplementary material for: Hyperglycemia impairs cognitive function by inducing mitochondrial damage through lactylation of LRPPRC at K223
Source: EMBO Mol Med. 2026 Apr 6;18(6):2038–61. doi: 10.1038/s44321-026-00422-8 (PMC13269535; doi:10.1038/s44321-026-00422-8)
Supplement: Supplementary file 9 — Source data Fig. 7 [file 44321_2026_422_MOESM9_ESM.zip › Figure 7/7D/Figure 7D.xlsx]

## Sheet: Sheet1
MCI	LRPPRC K224la
0	21.453
0	13.349
0	5.661
0	12.461
0	17.339
0	16.771
0	18.792
0	14.828
0	19.148
0	29.182
0	38.508
0	10.888
0	15.263
0	3.728
0	5.001
0	5.011
0	7.797
0	8.606
0	9.533
0	9.68
0	11.267
0	12.02
0	12.204
0	13.735
0	14.572
0	15.607
0	15.78
0	16.082
0	17.312
0	18.058
0	18.833
0	19.613
0	20.322
0	21.122
0	21.647
0	26.448
0	28.059
0	28.208
0	29.583
0	29.979
0	61.609
0	5.002
0	6.715
0	8.524
0	9.083
0	10.667
0	13.082
0	14.551
0	15.124
0	16.321
0	17.598
0	18.104
0	18.175
0	18.185
0	18.289
0	20.807
0	21.007
0	21.054
0	21.177
0	22.027
0	23.357
0	27.02
0	27.219
0	29.043
0	29.216
0	29.998
0	29.999
0	41.124
0	46.803
0	13.279
0	16.84
0	23.619
0	31.434
0	49.803
0	16.185
0	5.001
0	5.781
0	6.398
0	7.324
0	7.759
0	7.797
0	9.411
0	9.533
0	9.807
0	10.21
0	10.234
0	10.88
0	11.567
0	11.867
0	12.273
0	12.719
0	12.755
0	12.79
0	12.833
0	13.771
0	13.854
0	14.777
0	14.892
0	15.157
0	15.224
0	15.383
0	15.49
0	16.356
0	16.468
0	17.922
0	18.738
0	19.363
0	20.056
0	20.091
0	20.091
0	20.143
0	20.387
0	20.408
0	21.832
0	22.829
0	24.269
0	25.981
0	28.261
0	30.128
0	30.545
0	33.128
0	42.043
0	42.933
0	47.378
0	56.879
0	38.788
0	60.953
0	5.001
0	6.178
0	10.952
0	13.253
0	14.001
0	14.877
0	14.892
0	15.643
0	17.088
0	17.366
0	18.056
0	20.347
0	22.496
0	25.229
0	25.542
0	4.213
0	5.001
0	5.222
0	7.564
0	9.138
0	10.074
0	11.33
0	12.425
0	13.006
0	13.118
0	13.412
0	13.466
0	14.603
0	16.147
0	17.22
0	17.496
0	17.791
0	19.089
0	19.919
0	21.647
0	22.044
0	27.737
0	27.816
0	29.25
0	33.879
0	5.811
0	11.924
0	13.62
0	15.508
0	15.838
0	17.141
0	19.623
0	20.05
0	20.295
0	21.825
0	22.517
0	23.476
0	23.735
0	26.169
0	26.667
0	27.626
0	36.995
0	35.858
0	62.914
0	4.564
0	5.332
0	8.29
0	11.1
0	15.583
0	9.198
0	9.835
0	13.915
0	19.936
0	22.308
0	4.975
0	5.389
0	5.716
0	5.745
0	9.53
0	10.073
0	11.707
0	11.869
0	13.051
0	15.583
0	17.276
0	17.347
0	17.692
0	18.745
0	18.884
0	21.738
0	24.659
0	26.481
0	27.144
0	27.731
0	28.261
0	51.225
0	54.986
0	60.315
0	7.908
0	8.515
0	10.27
0	10.939
0	11.26
0	14.574
0	17.955
0	20.466
0	23.461
0	26.739
0	28.159
0	58.82
0	32.543
0	18.275
0	5.445
0	7.07
0	11.33
0	12.468
0	13.446
0	15.808
0	16.968
0	17.284
0	19.666
0	42.702
0	5.68
0	6.602
0	6.645
0	8.455
0	9.498
0	9.677
0	9.899
0	10.522
0	11.337
0	12.015
0	12.35
0	12.367
0	13.746
0	13.915
0	14.429
0	14.894
0	14.901
0	15.652
0	15.833
0	16.239
0	16.968
0	18.138
0	18.21
0	18.253
0	18.5
0	19.478
0	19.509
0	19.745
0	19.777
0	20.306
0	22.155
0	22.253
0	23.38
0	24.145
0	25.181
0	26.751
0	30.358
0	34.769
0	38.484
0	39.291
0	56.142
0	49.623
0	63.758
0	9.538
0	15.061
0	18.069
0	21.521
0	29.999
0	34.282
0	5.073
0	15.743
0	6.633
0	9.447
0	10.703
0	12.658
0	12.718
0	12.852
0	13.973
0	18.362
0	20.259
0	20.909
0	21.521
0	21.628
0	21.793
0	29.808
0	53.594
0	8.515
0	12.212
0	13.082
0	13.89
0	15.817
0	16.311
0	17.218
0	20.464
0	21.59
0	22.365
0	22.735
0	26.391
0	29.686
0	54.688
0	8.937
0	12.338
0	38.936
0	10.401
0	10.881
0	11.337
0	17.278
0	18.745
0	19.518
0	21.558
0	28.167
0	57.929
0	6.432
0	6.52
0	8.463
0	9.416
0	13.067
0	13.149
0	13.56
0	15.383
0	15.605
0	15.652
0	15.683
0	16.181
0	19.52
0	21.151
0	27.176
0	27.561
0	29.582
0	39.491
0	80.312
0	9.728
0	12.402
0	14.252
0	14.614
0	16.522
0	16.565
0	17.185
0	18.925
0	19.173
0	20.322
0	25.293
0	25.735
0	22.365
0	5.572
0	7.286
0	9.416
0	10.361
0	11.622
0	11.921
0	12.35
0	12.721
0	12.972
0	13.998
0	14.614
0	14.915
0	15.027
0	16.063
0	16.486
0	17.21
0	17.573
0	17.807
0	17.988
0	18.788
0	18.805
0	19.029
0	21.007
0	21.813
0	25.735
0	25.848
0	32.759
0	33.913
0	56.041
0	63.593
0	66.676
0	56.197
0	64.226
0	4.997
0	5.403
0	7.523
0	8.939
0	9.229
0	10.782
0	10.851
0	11.138
0	15.503
0	17.526
0	19.081
0	21.501
0	22.355
0	23.735
0	23.765
0	24.187
0	25.376
0	26.404
0	28.815
0	29.182
0	35.279
0	65.004
0	9.728
0	21.778
0	16.772
0	12.052
0	21.398
0	7.733
0	10.074
0	11.826
0	13.006
0	13.752
0	16.908
0	17.286
0	17.299
0	18.596
0	21.408
0	21.628
0	22.549
0	23.357
0	23.364
0	25.931
0	25.931
0	29.859
0	29.999
0	29.999
0	53.484
0	77.8
0	6.404
0	9.204
0	9.447
0	11.267
0	11.33
0	11.616
0	11.707
0	12.695
0	13.278
0	13.478
0	13.545
0	13.759
0	13.926
0	14.959
0	15.319
0	16.196
0	17.501
0	17.604
0	17.614
0	17.765
0	17.953
0	18.047
0	18.132
0	18.289
0	18.648
0	18.843
0	19.777
0	20.552
0	20.811
0	21.021
0	21.133
0	22.111
0	22.406
0	22.701
0	23.364
0	25.291
0	26.719
0	27.731
0	28.282
0	28.703
0	34.915
0	35.183
0	85.153
0	91.965
0	12.543
0	12.554
0	18.047
0	18.089
0	18.605
0	18.667
0	19.717
0	19.935
0	22.179
0	23.009
0	24.354
0	25.205
0	15.008
0	14.054
0	13.238
0	27.562
0	28.953
0	34.679
0	20.992
0	4.299
0	5.002
0	5.013
0	5.258
0	5.428
0	5.971
0	7.296
0	8.758
0	8.939
0	9.424
0	9.923
0	10.693
0	10.794
0	10.951
0	11.03
0	11.662
0	11.972
0	12.02
0	12.41
0	12.41
0	12.472
0	12.79
0	12.978
0	13.043
0	13.867
0	14.208
0	14.211
0	14.346
0	14.91
0	15.325
0	16.211
0	16.384
0	16.665
0	16.833
0	16.932
0	17.094
0	17.27
0	18.047
0	18.402
0	18.413
0	19.882
0	20.091
0	20.454
0	20.811
0	20.894
0	21.007
0	21.041
0	21.043
0	21.577
0	21.781
0	22.868
0	22.979
0	23.614
0	24.609
0	24.821
0	24.984
0	27.601
0	27.613
0	29.169
0	29.303
0	29.551
0	29.859
0	32.116
0	43.69
0	37.581
0	38.646
0	40.58
0	52.508
0	52.846
0	53.07
0	93.601
0	66.715
0	4.979
0	5.002
0	7.267
0	10.073
0	12.466
0	12.869
0	14.915
0	15.835
0	16.348
0	22.29
0	24.51
0	25.201
0	26.365
0	52.304
0	62.147
0	82.051
0	58.478
0	14.194
0	15.629
0	21.068
0	4.983
0	5.011
0	5.141
0	5.219
0	5.696
0	6.404
0	6.537
0	6.755
0	7.34
0	7.702
0	7.854
0	8.055
0	8.091
0	8.139
0	8.401
0	8.727
0	8.828
0	8.951
0	9.229
0	9.411
0	9.498
0	9.53
0	10.27
0	10.881
0	10.939
0	11.099
0	11.1
0	11.107
0	11.698
0	11.788
0	12.554
0	12.795
0	12.833
0	13.114
0	13.514
0	13.552
0	14.084
0	14.236
0	14.581
0	14.77
0	15.325
0	15.391
0	16.243
0	16.411
0	16.476
0	16.565
0	16.813
0	16.88
0	17.057
0	17.09
0	17.185
0	17.974
0	20.466
0	21.675
0	21.784
0	21.921
0	22.155
0	22.253
0	22.923
0	23.063
0	24.786
0	25.787
0	26.393
0	29.947
0	38.296
0	50.642
0	63.246
0	5.642
0	6.645
0	8.524
0	8.885
0	8.921
0	9.833
0	10.693
0	11.726
0	12.466
0	13.101
0	13.926
0	15.149
0	15.722
0	16.695
0	19.478
0	19.487
0	19.586
0	19.729
0	19.953
0	20.238
0	20.754
0	21.618
0	22.288
0	22.879
0	22.981
0	24.423
0	27.111
0	27.341
0	28.059
0	29.998
0	37.102
0	45.322
0	5.001
0	20.814
0	79.979
0	21.748
0	6.697
0	8.885
0	10.377
0	10.38
0	11.345
0	11.478
0	12.127
0	12.482
0	12.621
0	12.869
0	12.876
0	13.213
0	14.194
0	14.955
0	15.14
0	15.158
0	15.543
0	15.926
0	16.181
0	16.705
0	16.908
0	17.232
0	17.628
0	17.807
0	18.804
0	18.808
0	19.207
0	19.49
0	20.165
0	21.155
0	21.498
0	23.323
0	25.48
0	26.375
0	29.551
0	36.005
0	40.229
0	43.285
0	61.079
0	79.444
0	7.523
0	8.033
0	9.179
0	9.533
0	9.728
0	10.493
0	10.578
0	11.032
0	11.032
0	11.099
0	11.142
0	11.202
0	11.354
0	11.406
0	11.616
0	11.921
0	12.015
0	12.466
0	12.795
0	12.865
0	13.07
0	13.596
0	13.771
0	13.874
0	13.926
0	14.252
0	14.304
0	14.614
0	14.901
0	15.503
0	15.614
0	16.01
0	16.43
0	16.767
0	17.141
0	17.306
0	17.598
0	17.631
0	18.761
0	19.171
0	19.388
0	19.613
0	20.863
0	21.034
0	21.131
0	21.487
0	21.813
0	21.895
0	22.24
0	22.278
0	22.579
0	23.704
0	23.96
0	27.424
0	27.72
0	29.043
0	29.182
0	36.21
0	37.448
0	50.72
0	54.112
0	79.078
0	51.808
0	89.994
0	22.522
0	23.307
0	38.553
0	13.32
0	15.926
0	47.028
0	4.121
0	5.389
0	5.914
0	7.052
0	7.307
0	7.772
0	9.071
0	9.495
0	9.68
0	10.693
0	11.248
0	11.441
0	11.669
0	11.847
0	12.442
0	12.554
0	12.718
0	14.614
0	14.78
0	14.808
0	15.583
0	15.614
0	15.658
0	15.677
0	15.829
0	15.87
0	16.303
0	16.55
0	16.689
0	17.573
0	17.633
0	19.495
0	19.52
0	19.623
0	20.05
0	20.38
0	21.043
0	21.043
0	21.273
0	22.288
0	22.328
0	22.879
0	22.919
0	23.712
0	24.318
0	25.376
0	26.36
0	26.404
0	27.05
0	28.003
0	28.129
0	29.999
0	32.463
0	41.102
0	45.005
0	49.623
0	56.176
0	63.975
0	55.929
0	79.92
0	3.122
0	10.88
0	11.867
0	14.72
0	16.462
0	17.697
0	17.902
0	21.252
0	23.077
0	31.407
0	5.311
0	5.564
0	6.602
0	7.052
0	7.286
0	9.538
0	10.151
0	11.354
0	11.622
0	12.442
0	13.691
0	14.035
0	14.808
0	14.936
0	15.098
0	15.121
0	18.345
0	18.949
0	20.444
0	20.858
0	23.476
0	29.608
0	29.998
0	79.365
0	4.398
0	5.002
0	5.213
0	8.804
0	9.424
0	12.41
0	13.439
0	13.746
0	13.999
0	14.402
0	15.874
0	16.963
0	17.217
0	18.884
0	20.802
0	20.807
0	21.068
0	21.832
0	22.179
0	29.998
0	39.881
0	38.045
0	50.158
0	64.599
0	86.703
0	18.21
0	5.002
0	5.335
0	17.181
0	18.619
0	11.032
0	11.98
0	13.007
0	13.439
0	14.477
0	14.485
0	14.955
0	15.391
0	15.522
0	15.758
0	16.814
0	21.092
0	22.892
0	23.364
0	24.115
0	24.609
0	27.787
0	29.902
0	32.454
0	41.928
0	53.089
0	81.384
0	12.26
0	16.568
0	11.111
0	27.601
0	5.986
0	6.624
0	6.851
0	9.082
0	10.847
0	12.02
0	13.114
0	13.559
0	13.691
0	13.759
0	14.344
0	14.378
0	14.726
0	15.145
0	15.762
0	15.78
0	16.219
0	16.535
0	16.995
0	17.751
0	17.793
0	18.912
0	19.613
0	19.633
0	20.043
0	20.77
0	21.031
0	24.188
0	26.271
0	27.613
0	29.998
0	29.999
0	36.685
0	13.356
0	13.56
0	13.695
0	15.01
0	18.227
0	20.418
0	22.855
0	24.928
0	25.272
0	27.12
0	44.897
0	4.36
0	5.272
0	7.648
0	10.401
0	12.21
0	12.865
0	13.56
0	15.368
0	16.063
0	16.268
0	16.311
0	16.531
0	16.719
0	16.871
0	18.208
0	18.287
0	18.596
0	21.464
0	23.619
0	23.701
0	23.73
0	28.159
0	29.066
0	32.091
0	57.276
0	5.002
0	5.093
0	6.397
0	7.045
0	13.834
0	14.89
0	15.658
0	16.531
0	19.144
0	26.106
0	50.302
0	38.717
0	15.522
0	29.303
0	10.777
0	12.605
0	12.907
0	13.802
0	17.217
0	17.628
0	24.51
0	25.183
0	25.252
0	25.291
0	6.397
0	18.047
0	19.148
0	24.556
0	65.609
0	80.638
0	39.999
0	6.278
0	19.333
0	22.633
0	26.376
0	27.164
0	28.323
0	28.999
0	32.424
0	33.815
0	62.715
0	79.56
0	19.901
0	20.808
0	21.211
0	22.507
0	25.793
0	26.487
0	27.258
0	32.111
0	33.953
0	58.788
0	15.851
0	30.48
0	20.324
0	21.576
0	22.632
0	22.812
0	23.401
0	23.556
0	25.793
0	26.093
0	26.224
0	27.63
0	28.911
0	29.145
0	31.115
0	33.19
0	47.808
0	62.895
0	31.115
0	72.747
0	73.769
0	87.56
0	25.523
0	14.833
0	17.695
0	18.919
0	20.149
0	25.604
0	28.191
0	31.751
0	40.701
0	14.204
0	21.88
0	22.632
0	26.376
0	26.946
0	39.998
0	45.19
0	53.553
0	76.777
0	17.127
0	21.694
0	28.782
0	32.163
0	19.551
0	20.145
0	21.695
0	22.187
0	22.659
0	23.661
0	26.091
0	26.541
0	26.577
0	26.874
0	27.749
0	33.129
0	84.385
0	88.347
0	14.899
0	29.234
0	57.484
0	56.031
0	19.63
0	20.239
0	25.729
0	14.779
0	15.377
0	15.745
0	16.142
0	17.256
0	20.685
0	21.957
0	22.21
0	24.144
0	24.805
0	25.807
0	26.232
0	26.749
0	29.187
0	30.437
0	32.357
0	32.562
0	34.247
0	50.566
0	112.441
0	14.373
0	18.891
0	22.568
0	23.92
0	24.602
0	25.306
0	26.825
0	48.166
0	83.165
0	90.281
0	90.921
0	25.814
0	29.953
0	33.615
0	54.472
0	13.934
0	13.974
0	4.177
0	23.09
0	5.045
0	14.628
0	15.174
0	19.272
0	20.391
0	21.208
0	26.435
0	26.957
0	30.329
0	30.382
0	33.953
0	44.998
0	73.484
0	2.672
0	28.121
0	30.069
0	30.284
0	14.083
0	14.28
0	18.834
0	22.985
0	24.361
0	25.831
0	26.188
0	30.739
0	34.455
0	44.999
0	44.999
0	18.135
0	21.348
0	24.081
0	28.96
0	31.448
0	33.703
0	64.97
0	22.276
0	25.346
0	13.951
0	19.567
0	20.677
0	21.758
0	22.601
0	25.878
0	26.376
0	26.709
0	28.619
0	29.399
0	31.086
0	31.674
0	32.05
0	44.999
0	67.079
0	67.584
0	5.777
0	21.048
0	17.972
0	18.752
0	19.429
0	19.828
0	7.07
0	21.833
0	22.501
0	25.346
0	26.59
0	27.496
0	28.201
0	29.517
0	42.998
0	44.998
0	51.995
0	54.594
0	54.87
0	57.892
0	92.299
0	24.586
0	33.758
0	14.922
0	16.599
0	18.032
0	18.874
0	18.891
0	18.919
0	19.485
0	19.552
0	19.632
0	19.72
0	20.368
0	21.05
0	21.417
0	23.708
0	23.925
0	24.745
0	25.863
0	25.978
0	26.248
0	27.868
0	28.159
0	29.286
0	32.679
0	34.431
0	40.551
0	44.805
0	69.931
0	15.487
0	18.412
0	22.339
0	22.871
0	24.472
0	28.117
0	33.607
0	33.783
0	34.455
0	41.998
0	80.715
0	108.17
0	30.779
0	30.857
0	2.479
0	15.033
0	16.041
0	17.278
0	7.442
0	19.574
0	20.629
0	21.003
0	21.048
0	21.05
0	21.767
0	21.814
0	21.87
0	21.914
0	22.291
0	23.307
0	23.638
0	24.883
0	24.913
0	25.598
0	26.031
0	27.298
0	28.335
0	29.743
0	30.542
0	30.782
0	31.775
0	34.182
0	34.25
0	46.278
0	62.926
0	63.453
0	63.938
0	78.669
0	107.633
0	8.03
0	19.571
0	23.287
0	24.207
0	24.772
0	25.399
0	27.169
0	30.653
0	34.182
0	44.551
0	44.686
0	61.643
0	85.447
0	26.749
0	14.538
0	19.425
0	20.395
0	21.048
0	23.129
0	24.784
0	26.091
0	27.471
0	27.675
0	28.82
0	29.161
0	31.775
0	36.356
0	46.431
0	63.036
0	64.35
0	17.21
0	17.43
0	17.543
0	18.007
0	18.253
0	18.552
0	20.564
0	21.411
0	26.42
0	27.308
0	29.441
0	30.029
0	30.329
0	32.587
0	32.787
0	33.263
0	47.409
0	81.609
0	82.086
0	68.876
0	70.229
0	28.712
0	12.702
0	20.833
0	21.702
0	21.88
0	79.587
0	12.448
0	17.237
0	18.823
0	20.239
0	20.564
0	20.829
0	22.306
0	22.496
0	22.601
0	23.081
0	23.172
0	23.619
0	24.192
0	25.399
0	25.408
0	26.155
0	26.675
0	27.128
0	27.517
0	27.688
0	28.415
0	28.513
0	29.906
0	29.958
0	32.617
0	60.743
0	23.413
0	23.996
0	25.376
0	32.991
0	14.03
0	14.28
0	14.807
0	16.901
0	18.079
0	18.995
0	19.913
0	20.083
0	22.781
0	27.428
0	27.841
0	29.473
0	30.393
0	44.998
0	52.128
0	13.033
0	2.667
0	18.959
0	21.007
0	24.882
0	25.266
0	26.151
0	30.307
0	33.409
0	53.909
0	71.391
0	22.525
0	78.648
0	16.248
0	16.267
0	20.372
0	20.437
0	24.173
0	24.782
0	25.266
0	25.622
0	25.907
0	14.728
0	3.665
0	31.635
0	31.741
0	52.957
0	61.183
0	80.577
0	21.196
0	69.623
0	20.926
0	28.672
0	30.217
0	15.361
0	2.703
0	2.674
0	19.333
0	19.631
0	21.358
0	22.833
0	23.925
0	24.363
0	25.614
0	25.986
0	33.354
0	74.923
0	13.463
0	20.568
0	25.165
0	49.637
0	69.673
0	18.823
0	19.948
0	24.812
0	25.767
0	7.881
0	26.921
0	23.04
0	44.998
0	74.688
0	26.874
0	20.333
0	24.936
0	25.347
0	38.518
0	14.4
0	6.921
0	20.854
0	20.959
0	23.745
0	24.52
0	26.092
0	26.525
0	97.735
0	19.574
0	27.63
1	42.749
1	34.185
1	28.386
1	20.072
1	18.806
1	22.46
1	43.56
1	33.009
1	22.405
1	83.549
1	22.574
1	32.893
1	26.724
1	12.719
1	5.002
1	38.789
1	19.693
1	5.856
1	25.154
1	34.381
1	34.069
1	31.838
1	38.788
1	52.361
1	18.982
1	10.782
1	13.159
1	63.987
1	16.88
1	18.14
1	37.151
1	61.015
1	33.728
1	22.659
1	18.121
1	19.31
1	20.609
1	16.063
1	15.327
1	12.507
1	5.212
1	30.578
1	26.628
1	53.167
1	13.373
1	18.109
1	38.648
1	81.317
1	26.731
1	8.417
1	26.778
1	47.571
1	38.642
1	6.128
1	36.418
1	33.888
1	9.709
1	21.272
1	39.748
1	10.352
1	10.458
1	18.978
1	24.864
1	40.257
1	39.599
1	62.277
1	13.079
1	49.78
1	11.947
1	13.135
1	20.559
1	21.642
1	77.921
1	14.03
1	17.276
1	24.202
1	56.362
1	17.918
1	50.572
1	15.969
1	22.285
1	7.932
1	48.198
1	11.725
1	17.259
1	24.886
1	14.016
1	11.128
1	60.186
1	42.653
1	17.633
1	12.972
1	16.376
1	18.401
1	23.579
1	14.77
1	17.692
1	23.53
1	33.698
1	17.568
1	20.673
1	29.591
1	32.422
1	14.78
1	16.023
1	43.223
1	12.254
1	78.383
1	7.853
1	14.632
1	25.218
1	18.556
1	34.057
1	4.892
1	8.921
1	13.943
1	18.04
1	51.366
1	33.429
1	43.22
1	5.173
1	18.294
1	18.227
1	23.828
1	16.175
1	24.85
1	42.715
1	58.028
1	22.027
1	23.078
1	35.737
1	38.241
1	28.382
1	46.91
1	51.078
1	61.898
1	16.356
1	6.128
1	12.66
1	14.485
1	14.752
1	18.01
1	19.523
1	29.998
1	33.288
1	42.846
1	42.512
1	12.795
1	16.175
1	28.374
1	6.875
1	33.471
1	9.922
1	18.132
1	12.26
1	15.498
1	15.965
1	27.562
1	38.646
1	69.729
1	46.816
1	14.777
1	27.74
1	45.932
1	87.687
1	31.189
1	23.979
1	37.093
1	17.299
1	17.614
1	30.794
1	33.232
1	41.372
1	62.086
1	17.659
1	15.123
1	59.001
1	41.513
1	71.406
1	15.124
1	22.382
1	25.521
1	14.948
1	36.084
1	71.653
1	17.955
1	36.618
1	38.717
1	24.636
1	33.963
1	78.472
1	63.846
1	15.718
1	17.573
1	39.948
1	64.429
1	16.62
1	11.128
1	18.148
1	18.619
1	23.482
1	15.044
1	24.823
1	29.185
1	88.301
1	12.65
1	39.967
1	17.985
1	15.959
1	61.67
1	16.147
1	30.329
1	33.392
1	27.57
1	28.578
1	142.883
1	27.243
1	22.871
1	24.971
1	82.147
1	85.283
1	33.952
1	81.636
1	104.995
1	30.641
1	79.845
1	33.789
1	58.924
1	30.183
1	2.501
1	29.953
1	51.535
1	76.401
1	31.667
1	45.991
1	132.699
1	59.548
1	61.606
1	27.521
1	82.277
1	71.044
1	137.01
1	28.243
1	21.411
1	24.613
1	25.077
1	27.119
1	30.983
1	23.069
1	86.676
1	32.72
1	3.03
1	139.177
1	135.924
1	28.614
1	21.278
1	26.794
1	27.496
1	20.008
1	20.333
1	4.138
1	56.931
1	34.365
1	29.609
1	28.683
1	30.252
1	81.079
1	58.717
1	6.89
1	23.771
1	27.855
1	21.658
1	24.792
1	31.481
1	81.67
1	80.976
1	84.593
1	20.395
1	17.658
1	38.001
1	5.599
1	21.063
1	83.246
1	20.859
1	7.605
1	21.531
1	119.774
1	21.665
1	140.35
1	28.639
1	98.254
1	28.331
1	29.161
1	59.296
1	29.435
1	83.558
1	27.7
1	44.905
1	4.344
1	63.151
1	83.16
1	62.305
1	33.889
1	26.64
1	26.002
1	21.694
1	6.07
1	63.057
1	120.013
1	20.688
1	31.644
1	20.718
1	31.579
1	48.436
1	7.402
1	58.145
1	22.974
1	21.55
1	23.366
1	25.324
1	130.113
1	119.724
1	103.071
1	23.366
1	22.232
1	21.418
1	64.372
1	106.413
1	83.593
1	23.482
1	52.416
1	62.456
1	26.524
1	17.682
1	107.634
1	2.238
1	50.364
1	69.86
1	47.184
1	46.229
1	96.158
1	31.498
1	29.383
1	27.919
1	50.026
1	97.255
1	83.975
