# Supplementary material for: Hyperglycemia impairs cognitive function by inducing mitochondrial damage through lactylation of LRPPRC at K223
Source: EMBO Mol Med. 2026 Apr 6;18(6):2038–61. doi: 10.1038/s44321-026-00422-8 (PMC13269535; doi:10.1038/s44321-026-00422-8)
Supplement: Supplementary file 9 — Source data Fig. 7 [file 44321_2026_422_MOESM9_ESM.zip › Figure 7/7C/Figure 7C.xlsx]

## Sheet: Sheet1
MoCA Score	LRPPRC K224la
23	30.329
20	33.392
22	27.57
21	28.578
20	142.883
21	27.243
24	22.871
24	24.971
23	82.147
24	85.283
21	33.952
21	81.636
20	104.995
22	30.641
21	79.845
22	33.789
20	58.924
20	30.183
21	2.501
21	29.953
21	51.535
23	76.401
24	31.667
23	45.991
23	132.699
25	59.548
23	61.606
25	27.521
25	82.277
22	71.044
24	137.01
20	28.243
22	21.411
20	24.613
22	25.077
22	27.119
22	30.983
25	23.069
22	86.676
20	32.72
23	3.03
25	139.177
22	135.924
20	28.614
20	21.278
21	26.794
20	27.496
20	20.008
20	20.333
23	4.138
21	56.931
24	34.365
20	29.609
22	28.683
22	30.252
21	81.079
21	58.717
22	6.89
24	23.771
22	27.855
25	21.658
24	24.792
20	31.481
21	81.67
21	80.976
21	84.593
23	20.395
21	17.658
22	38.001
24	5.599
21	21.063
23	83.246
23	20.859
22	7.605
20	21.531
21	119.774
21	21.665
23	140.35
23	28.639
21	98.254
20	28.331
24	29.161
24	59.296
22	29.435
24	83.558
22	27.7
20	44.905
22	4.344
20	63.151
22	83.16
22	62.305
20	33.889
21	26.64
22	26.002
24	21.694
24	6.07
20	63.057
22	120.013
25	29.383
20	31.644
20	20.718
23	47.184
20	48.436
20	7.402
20	58.145
20	22.974
22	21.55
22	23.366
20	25.324
21	130.113
24	27.919
23	103.071
20	23.366
24	31.498
24	21.418
22	64.372
25	106.413
21	83.593
22	23.482
20	52.416
24	62.456
25	26.524
20	17.682
22	107.634
23	2.238
22	50.364
22	69.86
21	119.724
23	46.229
23	96.158
20	97.255
21	83.975
23	50.026
22	22.232
24	20.688
23	31.579
28	24.556
30	65.609
27	80.638
30	39.999
29	6.278
29	19.333
30	22.633
29	26.376
26	27.164
28	28.323
27	28.999
26	32.424
26	33.815
27	62.715
27	79.56
26	19.901
30	20.808
28	21.211
30	22.507
26	25.793
30	26.487
28	27.258
27	32.111
27	33.953
26	58.788
27	15.851
29	30.48
28	20.324
29	21.576
27	22.632
29	22.812
29	23.401
29	23.556
28	25.793
28	26.093
29	26.224
26	27.63
30	28.911
30	29.145
27	31.115
26	33.19
29	47.808
27	62.895
26	31.115
29	72.747
30	73.769
29	87.56
26	25.523
29	14.833
26	17.695
28	18.919
29	20.149
26	25.604
26	28.191
26	31.751
26	40.701
28	14.204
27	21.88
29	22.632
30	26.376
29	26.946
26	39.998
28	45.19
26	53.553
30	76.777
29	17.127
28	21.694
28	28.782
26	32.163
26	19.551
28	20.145
27	21.695
30	22.187
29	22.659
28	23.661
28	26.091
26	26.541
26	26.577
29	26.874
26	27.749
26	33.129
29	84.385
26	88.347
27	14.899
27	29.234
28	57.484
26	56.031
27	19.63
28	20.239
27	25.729
30	14.779
27	15.377
26	15.745
28	16.142
29	17.256
28	20.685
29	21.957
26	22.21
28	24.144
28	24.805
29	25.807
30	26.232
29	26.749
27	29.187
27	30.437
27	32.357
26	32.562
28	34.247
27	50.566
30	112.441
29	14.373
29	18.891
27	22.568
28	23.92
26	24.602
26	25.306
27	26.825
27	48.166
29	83.165
27	90.281
29	90.921
27	25.814
28	29.953
26	33.615
30	54.472
27	13.934
29	13.974
28	4.177
29	23.09
27	5.045
26	14.628
27	15.174
26	19.272
29	20.391
27	21.208
28	26.435
27	26.957
27	30.329
28	30.382
26	33.953
30	44.998
27	73.484
30	2.672
26	28.121
29	30.069
26	30.284
27	14.083
29	14.28
30	18.834
28	22.985
28	24.361
26	25.831
27	26.188
28	30.739
28	34.455
28	44.999
28	44.999
30	18.135
28	21.348
27	24.081
26	28.96
30	31.448
26	33.703
30	64.97
26	22.276
30	25.346
26	13.951
28	19.567
28	20.677
26	21.758
29	22.601
28	25.878
26	26.376
28	26.709
26	28.619
26	29.399
30	31.086
28	31.674
26	32.05
26	44.999
26	67.079
30	67.584
28	5.777
27	21.048
27	17.972
30	18.752
26	19.429
28	19.828
28	7.07
30	21.833
26	22.501
26	25.346
27	26.59
26	27.496
29	28.201
28	29.517
29	42.998
29	44.998
26	51.995
27	54.594
29	54.87
26	57.892
27	92.299
27	24.586
26	33.758
29	14.922
30	16.599
27	18.032
28	18.874
30	18.891
28	18.919
27	19.485
30	19.552
28	19.632
27	19.72
27	20.368
26	21.05
28	21.417
29	23.708
28	23.925
30	24.745
26	25.863
28	25.978
28	26.248
28	27.868
26	28.159
27	29.286
27	32.679
26	34.431
26	40.551
30	44.805
30	69.931
28	15.487
27	18.412
29	22.339
28	22.871
29	24.472
26	28.117
27	33.607
27	33.783
27	34.455
28	41.998
28	80.715
27	108.17
27	30.779
26	30.857
27	2.479
28	15.033
29	16.041
27	17.278
26	7.442
30	19.574
28	20.629
26	21.003
29	21.048
27	21.05
26	21.767
29	21.814
27	21.87
28	21.914
28	22.291
26	23.307
26	23.638
30	24.883
28	24.913
26	25.598
27	26.031
28	27.298
27	28.335
27	29.743
27	30.542
27	30.782
29	31.775
26	34.182
28	34.25
26	46.278
30	62.926
27	63.453
27	63.938
29	78.669
27	107.633
30	8.03
28	19.571
29	23.287
26	24.207
28	24.772
28	25.399
28	27.169
28	30.653
28	34.182
28	44.551
30	44.686
29	61.643
30	85.447
30	26.749
27	14.538
30	19.425
28	20.395
28	21.048
30	23.129
27	24.784
30	26.091
27	27.471
26	27.675
28	28.82
29	29.161
26	31.775
28	36.356
27	46.431
29	63.036
28	64.35
26	17.21
27	17.43
28	17.543
28	18.007
29	18.253
28	18.552
30	20.564
27	21.411
28	26.42
28	27.308
28	29.441
28	30.029
28	30.329
26	32.587
28	32.787
28	33.263
26	47.409
27	81.609
29	82.086
27	68.876
29	70.229
26	28.712
26	12.702
28	20.833
27	21.702
28	21.88
26	79.587
26	12.448
27	17.237
28	18.823
26	20.239
28	20.564
26	20.829
28	22.306
29	22.496
27	22.601
28	23.081
28	23.172
30	23.619
27	24.192
29	25.399
26	25.408
28	26.155
30	26.675
28	27.128
30	27.517
27	27.688
28	28.415
28	28.513
26	29.906
26	29.958
26	32.617
30	60.743
28	23.413
27	23.996
30	25.376
26	32.991
28	14.03
30	14.28
29	14.807
30	16.901
28	18.079
29	18.995
26	19.913
28	20.083
27	22.781
29	27.428
30	27.841
29	29.473
26	30.393
29	44.998
27	52.128
28	13.033
26	2.667
28	18.959
26	21.007
27	24.882
28	25.266
28	26.151
27	30.307
26	33.409
28	53.909
26	71.391
28	22.525
30	78.648
27	16.248
29	16.267
27	20.372
28	20.437
29	24.173
28	24.782
26	25.266
28	25.622
27	25.907
28	14.728
28	3.665
26	31.635
26	31.741
28	52.957
28	61.183
29	80.577
28	21.196
29	69.623
28	20.926
29	28.672
29	30.217
28	15.361
30	2.703
27	2.674
26	19.333
30	19.631
27	21.358
27	22.833
27	23.925
28	24.363
26	25.614
28	25.986
28	33.354
27	74.923
27	13.463
27	20.568
27	25.165
26	49.637
27	69.673
28	18.823
27	19.948
27	24.812
28	25.767
26	7.881
30	26.921
29	23.04
29	44.998
29	74.688
27	26.874
29	20.333
27	24.936
26	25.347
27	38.518
27	14.4
29	6.921
30	20.854
27	20.959
30	23.745
27	24.52
26	26.092
28	26.525
26	97.735
27	19.574
26	27.63
20	30.578
24	26.628
20	22.46
21	43.56
23	33.009
22	22.405
23	83.549
24	22.574
22	32.893
22	26.724
20	12.719
22	5.002
21	38.789
21	19.693
21	5.856
25	25.154
22	34.381
20	34.069
23	31.838
21	38.788
22	52.361
24	18.982
20	10.782
20	13.159
25	63.987
20	16.88
24	18.14
23	37.151
22	61.015
25	33.728
22	22.659
22	18.121
22	19.31
24	20.609
21	16.063
22	15.327
21	12.507
22	5.212
22	20.072
22	18.806
24	53.167
21	13.373
24	18.109
22	38.648
21	81.317
23	26.731
24	8.417
21	26.778
22	47.571
22	38.642
20	6.128
23	36.418
22	33.888
23	9.709
25	21.272
25	39.748
20	10.352
25	10.458
25	18.978
24	24.864
25	40.257
23	39.599
20	62.277
25	13.079
23	49.78
22	11.947
21	13.135
22	20.559
25	21.642
23	77.921
21	14.03
22	17.276
21	24.202
22	56.362
25	17.918
25	50.572
21	15.969
25	28.386
25	22.285
21	7.932
21	48.198
21	11.725
20	17.259
23	24.886
23	14.016
23	11.128
22	60.186
24	42.653
24	17.633
20	12.972
21	16.376
25	18.401
24	23.579
23	14.77
20	17.692
21	23.53
23	33.698
20	17.568
23	20.673
22	29.591
23	32.422
25	14.78
24	16.023
23	43.223
24	12.254
24	78.383
23	7.853
23	14.632
23	25.218
20	18.556
20	34.057
23	4.892
21	8.921
22	13.943
25	18.04
25	51.366
23	33.429
23	43.22
21	5.173
23	18.294
25	18.227
22	23.828
25	16.175
22	24.85
24	42.715
22	58.028
20	22.027
20	23.078
21	35.737
22	38.241
23	28.382
25	46.91
25	51.078
23	61.898
20	16.356
21	6.128
20	12.66
22	14.485
25	14.752
21	18.01
25	19.523
25	29.998
24	33.288
20	42.846
22	42.512
20	12.795
25	16.175
24	28.374
20	6.875
24	33.471
21	9.922
20	18.132
21	12.26
21	15.498
24	15.965
24	24.823
25	18.148
22	69.729
21	46.816
20	14.777
23	27.74
25	45.932
21	87.687
24	31.189
20	23.979
24	37.093
20	17.299
24	17.614
25	30.794
20	33.232
23	41.372
23	62.086
25	17.659
22	15.123
23	59.001
21	42.749
23	41.513
21	71.406
25	15.124
21	61.67
24	25.521
24	14.948
25	36.084
21	71.653
22	39.967
24	36.618
23	38.717
25	24.636
25	33.963
21	78.472
24	63.846
20	15.718
24	17.573
22	39.948
23	64.429
21	16.62
25	34.185
20	11.128
25	29.185
23	88.301
21	23.482
24	15.044
23	27.562
21	38.646
25	18.619
21	12.65
24	22.382
23	17.985
24	15.959
22	17.955
21	16.147
30	21.453
28	13.349
29	5.661
28	12.461
27	17.339
29	16.771
29	18.792
28	14.828
28	19.148
28	29.182
28	38.508
29	10.888
29	15.263
29	3.728
29	5.001
28	5.011
28	7.797
29	8.606
28	9.533
26	9.68
30	11.267
29	12.02
27	12.204
28	13.735
27	14.572
27	15.607
26	15.78
28	16.082
28	17.312
30	18.058
30	18.833
30	19.613
26	20.322
27	21.122
27	21.647
26	26.448
29	28.059
26	28.208
26	29.583
28	29.979
28	61.609
26	5.002
27	6.715
28	8.524
30	9.083
29	10.667
28	13.082
28	14.551
28	15.124
29	16.321
27	17.598
29	18.104
30	18.175
30	18.185
30	18.289
30	20.807
26	21.007
29	21.054
28	21.177
28	22.027
26	23.357
28	27.02
28	27.219
28	29.043
28	29.216
28	29.998
28	29.999
28	41.124
30	46.803
28	13.279
28	16.84
27	23.619
29	31.434
27	49.803
28	16.185
30	5.001
30	5.781
30	6.398
26	7.324
28	7.759
26	7.797
27	9.411
30	9.533
27	9.807
29	10.21
29	10.234
29	10.88
26	11.567
26	11.867
30	12.273
28	12.719
27	12.755
29	12.79
28	12.833
30	13.771
28	13.854
26	14.777
28	14.892
29	15.157
27	15.224
28	15.383
27	15.49
28	16.356
26	16.468
27	17.922
27	18.738
28	19.363
26	20.056
28	20.091
30	20.091
28	20.143
29	20.387
27	20.408
28	21.832
27	22.829
30	24.269
28	25.981
29	28.261
26	30.128
27	30.545
28	33.128
30	42.043
29	42.933
27	47.378
28	56.879
29	38.788
28	60.953
26	5.001
26	6.178
28	10.952
27	13.253
27	14.001
27	14.877
29	14.892
29	15.643
26	17.088
30	17.366
29	18.056
29	20.347
30	22.496
26	25.229
28	25.542
30	4.213
29	5.001
27	5.222
29	7.564
29	9.138
30	10.074
27	11.33
29	12.425
26	13.006
28	13.118
29	13.412
30	13.466
29	14.603
27	16.147
27	17.22
28	17.496
27	17.791
28	19.089
29	19.919
26	21.647
27	22.044
30	27.737
29	27.816
28	29.25
29	33.879
27	5.811
27	11.924
28	13.62
26	15.508
26	15.838
27	17.141
28	19.623
30	20.05
28	20.295
26	21.825
30	22.517
30	23.476
29	23.735
27	26.169
28	26.667
26	27.626
29	36.995
27	35.858
26	62.914
28	4.564
27	5.332
27	8.29
29	11.1
27	15.583
30	9.198
27	9.835
29	13.915
29	19.936
26	22.308
27	4.975
30	5.389
27	5.716
27	5.745
27	9.53
28	10.073
29	11.707
29	11.869
27	13.051
29	15.583
30	17.276
27	17.347
30	17.692
27	18.745
28	18.884
30	21.738
26	24.659
28	26.481
26	27.144
27	27.731
26	28.261
27	51.225
29	54.986
30	60.315
28	7.908
30	8.515
28	10.27
29	10.939
28	11.26
29	14.574
28	17.955
28	20.466
28	23.461
26	26.739
30	28.159
27	58.82
27	32.543
30	18.275
30	5.445
27	7.07
29	11.33
30	12.468
29	13.446
27	15.808
26	16.968
28	17.284
29	19.666
27	42.702
27	5.68
30	6.602
30	6.645
28	8.455
30	9.498
30	9.677
29	9.899
26	10.522
26	11.337
29	12.015
29	12.35
29	12.367
29	13.746
28	13.915
26	14.429
30	14.894
30	14.901
28	15.652
27	15.833
27	16.239
26	16.968
28	18.138
27	18.21
27	18.253
26	18.5
30	19.478
29	19.509
30	19.745
30	19.777
26	20.306
30	22.155
27	22.253
29	23.38
28	24.145
28	25.181
30	26.751
28	30.358
27	34.769
28	38.484
26	39.291
28	56.142
30	49.623
28	63.758
30	9.538
26	15.061
28	18.069
26	21.521
29	29.999
27	34.282
29	5.073
30	15.743
27	6.633
27	9.447
30	10.703
27	12.658
30	12.718
27	12.852
27	13.973
30	18.362
26	20.259
27	20.909
27	21.521
26	21.628
26	21.793
28	29.808
28	53.594
28	8.515
30	12.212
30	13.082
27	13.89
27	15.817
28	16.311
26	17.218
29	20.464
29	21.59
28	22.365
29	22.735
27	26.391
26	29.686
27	54.688
28	8.937
29	12.338
27	38.936
29	10.401
28	10.881
29	11.337
28	17.278
26	18.745
30	19.518
30	21.558
26	28.167
30	57.929
29	6.432
29	6.52
27	8.463
28	9.416
27	13.067
29	13.149
26	13.56
28	15.383
27	15.605
28	15.652
28	15.683
30	16.181
28	19.52
27	21.151
30	27.176
28	27.561
30	29.582
26	39.491
26	80.312
27	9.728
29	12.402
29	14.252
30	14.614
28	16.522
29	16.565
30	17.185
28	18.925
27	19.173
30	20.322
26	25.293
27	25.735
28	22.365
30	5.572
27	7.286
29	9.416
30	10.361
27	11.622
29	11.921
28	12.35
29	12.721
29	12.972
29	13.998
30	14.614
29	14.915
26	15.027
28	16.063
28	16.486
30	17.21
27	17.573
27	17.807
28	17.988
27	18.788
27	18.805
26	19.029
26	21.007
27	21.813
26	25.735
27	25.848
29	32.759
29	33.913
26	56.041
26	63.593
30	66.676
30	56.197
27	64.226
27	4.997
26	5.403
27	7.523
29	8.939
30	9.229
28	10.782
30	10.851
28	11.138
27	15.503
28	17.526
27	19.081
29	21.501
27	22.355
26	23.735
27	23.765
29	24.187
28	25.376
29	26.404
26	28.815
29	29.182
28	35.279
27	65.004
27	9.728
26	21.778
30	16.772
27	12.052
30	21.398
27	7.733
29	10.074
26	11.826
27	13.006
27	13.752
26	16.908
27	17.286
26	17.299
27	18.596
29	21.408
28	21.628
27	22.549
28	23.357
27	23.364
28	25.931
29	25.931
28	29.859
26	29.999
30	29.999
27	53.484
30	77.8
27	6.404
28	9.204
28	9.447
27	11.267
29	11.33
26	11.616
27	11.707
27	12.695
27	13.278
26	13.478
27	13.545
28	13.759
27	13.926
27	14.959
26	15.319
28	16.196
28	17.501
27	17.604
28	17.614
30	17.765
29	17.953
29	18.047
29	18.132
28	18.289
28	18.648
26	18.843
26	19.777
29	20.552
30	20.811
27	21.021
28	21.133
27	22.111
28	22.406
28	22.701
27	23.364
26	25.291
28	26.719
30	27.731
26	28.282
28	28.703
29	34.915
27	35.183
27	85.153
29	91.965
27	12.543
29	12.554
30	18.047
30	18.089
30	18.605
30	18.667
26	19.717
30	19.935
26	22.179
26	23.009
28	24.354
28	25.205
28	15.008
29	14.054
27	13.238
28	27.562
26	28.953
29	34.679
30	20.992
29	4.299
27	5.002
27	5.013
30	5.258
29	5.428
29	5.971
29	7.296
30	8.758
29	8.939
28	9.424
29	9.923
28	10.693
28	10.794
27	10.951
29	11.03
28	11.662
27	11.972
27	12.02
27	12.41
30	12.41
29	12.472
26	12.79
28	12.978
29	13.043
27	13.867
28	14.208
26	14.211
28	14.346
28	14.91
28	15.325
29	16.211
30	16.384
30	16.665
28	16.833
27	16.932
29	17.094
28	17.27
27	18.047
27	18.402
29	18.413
30	19.882
29	20.091
27	20.454
29	20.811
28	20.894
28	21.007
27	21.041
26	21.043
26	21.577
28	21.781
27	22.868
29	22.979
26	23.614
28	24.609
26	24.821
26	24.984
29	27.601
28	27.613
29	29.169
30	29.303
27	29.551
28	29.859
28	32.116
26	43.69
28	37.581
26	38.646
28	40.58
30	52.508
28	52.846
29	53.07
27	93.601
29	66.715
28	4.979
28	5.002
29	7.267
30	10.073
27	12.466
28	12.869
29	14.915
28	15.835
27	16.348
28	22.29
28	24.51
29	25.201
30	26.365
29	52.304
29	62.147
29	82.051
26	58.478
29	14.194
29	15.629
30	21.068
27	4.983
28	5.011
29	5.141
30	5.219
27	5.696
29	6.404
29	6.537
27	6.755
29	7.34
28	7.702
29	7.854
28	8.055
29	8.091
29	8.139
26	8.401
26	8.727
30	8.828
28	8.951
27	9.229
29	9.411
29	9.498
29	9.53
28	10.27
30	10.881
27	10.939
29	11.099
27	11.1
28	11.107
28	11.698
28	11.788
29	12.554
28	12.795
27	12.833
29	13.114
29	13.514
27	13.552
27	14.084
29	14.236
29	14.581
27	14.77
29	15.325
30	15.391
30	16.243
30	16.411
28	16.476
27	16.565
27	16.813
30	16.88
27	17.057
28	17.09
27	17.185
27	17.974
27	20.466
27	21.675
30	21.784
30	21.921
26	22.155
30	22.253
26	22.923
28	23.063
26	24.786
30	25.787
28	26.393
30	29.947
26	38.296
29	50.642
29	63.246
30	5.642
30	6.645
30	8.524
30	8.885
29	8.921
29	9.833
29	10.693
29	11.726
29	12.466
30	13.101
28	13.926
26	15.149
28	15.722
29	16.695
27	19.478
28	19.487
29	19.586
26	19.729
29	19.953
28	20.238
27	20.754
28	21.618
29	22.288
28	22.879
28	22.981
26	24.423
26	27.111
30	27.341
30	28.059
30	29.998
27	37.102
30	45.322
30	5.001
28	20.814
27	79.979
30	21.748
28	6.697
27	8.885
30	10.377
27	10.38
28	11.345
30	11.478
27	12.127
30	12.482
29	12.621
28	12.869
29	12.876
29	13.213
29	14.194
26	14.955
29	15.14
29	15.158
30	15.543
30	15.926
30	16.181
28	16.705
28	16.908
29	17.232
27	17.628
28	17.807
29	18.804
26	18.808
30	19.207
27	19.49
28	20.165
26	21.155
28	21.498
27	23.323
30	25.48
30	26.375
26	29.551
29	36.005
29	40.229
30	43.285
28	61.079
28	79.444
27	7.523
28	8.033
29	9.179
29	9.533
28	9.728
27	10.493
27	10.578
27	11.032
30	11.032
30	11.099
27	11.142
28	11.202
29	11.354
29	11.406
29	11.616
26	11.921
27	12.015
27	12.466
29	12.795
29	12.865
27	13.07
28	13.596
26	13.771
27	13.874
26	13.926
28	14.252
27	14.304
27	14.614
29	14.901
29	15.503
28	15.614
27	16.01
27	16.43
26	16.767
27	17.141
28	17.306
27	17.598
27	17.631
26	18.761
26	19.171
28	19.388
30	19.613
26	20.863
26	21.034
28	21.131
28	21.487
28	21.813
29	21.895
29	22.24
28	22.278
28	22.579
27	23.704
28	23.96
26	27.424
26	27.72
27	29.043
28	29.182
26	36.21
28	37.448
29	50.72
29	54.112
28	79.078
26	51.808
27	89.994
28	22.522
29	23.307
27	38.553
30	13.32
30	15.926
27	47.028
27	4.121
28	5.389
27	5.914
27	7.052
28	7.307
28	7.772
29	9.071
29	9.495
26	9.68
28	10.693
30	11.248
30	11.441
30	11.669
29	11.847
27	12.442
29	12.554
27	12.718
27	14.614
28	14.78
26	14.808
27	15.583
29	15.614
28	15.658
27	15.677
26	15.829
27	15.87
29	16.303
26	16.55
26	16.689
29	17.573
28	17.633
27	19.495
28	19.52
27	19.623
26	20.05
27	20.38
26	21.043
30	21.043
27	21.273
28	22.288
26	22.328
27	22.879
27	22.919
28	23.712
28	24.318
26	25.376
30	26.36
28	26.404
26	27.05
30	28.003
27	28.129
29	29.999
28	32.463
27	41.102
26	45.005
27	49.623
29	56.176
28	63.975
27	55.929
29	79.92
28	3.122
29	10.88
29	11.867
28	14.72
30	16.462
26	17.697
27	17.902
29	21.252
28	23.077
29	31.407
27	5.311
27	5.564
30	6.602
28	7.052
29	7.286
27	9.538
28	10.151
29	11.354
27	11.622
29	12.442
30	13.691
28	14.035
30	14.808
28	14.936
27	15.098
27	15.121
26	18.345
26	18.949
27	20.444
28	20.858
26	23.476
28	29.608
30	29.998
30	79.365
30	4.398
29	5.002
27	5.213
26	8.804
28	9.424
27	12.41
27	13.439
26	13.746
30	13.999
26	14.402
27	15.874
28	16.963
29	17.217
27	18.884
26	20.802
29	20.807
29	21.068
28	21.832
28	22.179
28	29.998
29	39.881
27	38.045
28	50.158
29	64.599
26	86.703
26	18.21
26	5.002
28	5.335
30	17.181
28	18.619
27	11.032
29	11.98
28	13.007
28	13.439
27	14.477
30	14.485
26	14.955
26	15.391
29	15.522
30	15.758
28	16.814
29	21.092
26	22.892
28	23.364
30	24.115
30	24.609
30	27.787
30	29.902
30	32.454
28	41.928
27	53.089
28	81.384
30	12.26
28	16.568
29	11.111
29	27.601
29	5.986
28	6.624
28	6.851
28	9.082
26	10.847
28	12.02
27	13.114
28	13.559
27	13.691
30	13.759
27	14.344
29	14.378
30	14.726
28	15.145
29	15.762
30	15.78
28	16.219
26	16.535
30	16.995
29	17.751
27	17.793
30	18.912
26	19.613
27	19.633
30	20.043
28	20.77
30	21.031
28	24.188
30	26.271
29	27.613
26	29.998
28	29.999
27	36.685
28	13.356
28	13.56
27	13.695
30	15.01
29	18.227
28	20.418
26	22.855
26	24.928
29	25.272
26	27.12
27	44.897
29	4.36
30	5.272
29	7.648
28	10.401
30	12.21
27	12.865
29	13.56
27	15.368
29	16.063
30	16.268
26	16.311
28	16.531
28	16.719
27	16.871
28	18.208
28	18.287
26	18.596
29	21.464
27	23.619
26	23.701
30	23.73
30	28.159
29	29.066
30	32.091
28	57.276
29	5.002
28	5.093
28	6.397
26	7.045
26	13.834
29	14.89
29	15.658
27	16.531
30	19.144
29	26.106
30	50.302
29	38.717
28	15.522
30	29.303
29	10.777
28	12.605
27	12.907
29	13.802
30	17.217
29	17.628
26	24.51
28	25.183
26	25.252
27	25.291
27	6.397
29	18.047
26	19.148
