# Supplementary material for: Hyperglycemia impairs cognitive function by inducing mitochondrial damage through lactylation of LRPPRC at K223
Source: EMBO Mol Med. 2026 Apr 6;18(6):2038–61. doi: 10.1038/s44321-026-00422-8 (PMC13269535; doi:10.1038/s44321-026-00422-8)
Supplement: Supplementary file 9 — Source data Fig. 7 [file 44321_2026_422_MOESM9_ESM.zip › Figure 7/7B/Figure 7B.xlsx]

## Sheet: Sheet1
HbA1c (%)	LRPPRC K224la
6.244	30.578
8.64045	26.628
9	22.46
6.944	43.56
9.54	33.009
7.82603	22.405
7.83152	83.549
6.98795	22.574
8.88437	32.893
7.52856	26.724
8.2475	12.719
8.12	5.002
6.75169	38.789
11.8	19.693
7.378	5.856
7.168	25.154
9.9	34.381
7.90812	34.069
9.94528	31.838
6.91512	38.788
8	52.361
7.8	18.982
6.20104	10.782
8.10803	13.159
8.72003	63.987
9.76665	16.88
7.662	18.14
8.9	37.151
8.1021	61.015
6.2	33.728
7.98656	22.659
8.77407	18.121
6.86428	19.31
11.8	20.609
6.04731	16.063
6.1	15.327
6.58053	12.507
6.6089	5.212
9.65	20.072
9.01883	18.806
9.1858	53.167
7.556	13.373
8.73	18.109
9.2689	38.648
7.44148	81.317
9.11	26.731
6.1	8.417
6.70088	26.778
6.4407	47.571
7.15658	38.642
8.264	6.128
7.93	36.418
6.86213	33.888
7.29772	9.709
6.17515	21.272
7.66618	39.748
6.2	10.352
6	10.458
6.2	18.978
8.1004	24.864
6.3	40.257
5.944	39.599
6.52904	62.277
6.1	13.079
7.264	49.78
8.03312	11.947
11.6027	13.135
8.258	20.559
10.2	21.642
7.568	77.921
9.79381	14.03
5.6	17.276
8.66618	24.202
8.804	56.362
8.21867	17.918
7.432	50.572
8.94835	15.969
7.49457	28.386
7	22.285
5.7104	7.932
7.36028	48.198
7.26584	11.725
7.83005	17.259
9.8	24.886
7.82603	14.016
6.55704	11.128
6.8	60.186
9.00803	42.653
6.6332	17.633
10.358	12.972
10.3974	16.376
7.40647	18.401
7.19064	23.579
7.63508	14.77
9.5	17.692
7.13437	23.53
5.7	33.698
8.82296	17.568
7.49248	20.673
9.5	29.591
8.65772	32.422
6.70568	14.78
5.6	16.023
5.62	43.223
8.44148	12.254
6.9571	78.383
5.89147	7.853
8.4	14.632
7.6	25.218
8.75	18.556
8.1	34.057
6.3	4.892
6.1099	8.921
6.4	13.943
10.2	18.04
11.55	51.366
7	33.429
7.4631	43.22
6.906	5.173
10.4414	18.294
8.11512	18.227
8.59578	23.828
7.64148	16.175
6.50104	24.85
9.35834	42.715
9.2	58.028
6.78984	22.027
9	23.078
6.98684	35.737
8.9	38.241
6.836	28.382
5.4	46.91
8.86372	51.078
9	61.898
9.03851	16.356
8.47371	6.128
8.11512	12.66
6.9775	14.485
7.9571	14.752
6.35042	18.01
7.59	19.523
10.53	29.998
6.4	33.288
7.25766	42.846
9.05834	42.512
6.944	12.795
6.79912	16.175
10.7	28.374
5.5	6.875
6.79324	33.471
9.74189	9.922
8.63563	18.132
8.735	12.26
11.5	15.498
7.20472	15.965
6.56545	24.823
7.02808	18.148
7.856	69.729
7.85705	46.816
9.816	14.777
10.2832	27.74
8.30741	45.932
10.7	87.687
7.2	31.189
8.2	23.979
7.38464	37.093
8.04834	17.299
7.97779	17.614
5.5	30.794
6.48684	33.232
10.1	41.372
7.25978	62.086
5.7	17.659
10.3	15.123
12.1	59.001
8.49515	42.749
9.9	41.513
9.02	71.406
6.645	15.124
7.986	61.67
7.18354	25.521
8.711	14.948
5.83458	36.084
6.556	71.653
7.2917	39.967
9.6133	36.618
7.9807	38.717
6.68464	24.636
7.36776	33.963
10.4414	78.472
9.0575	63.846
8.30235	15.718
8.82944	17.573
6.3	39.948
7.88723	64.429
6.3296	16.62
8.44148	34.185
7.6	11.128
6.532	29.185
9.01971	88.301
7.35025	23.482
8.3348	15.044
6.9	27.562
6.938	38.646
5.58053	18.619
8.324	12.65
8.14451	22.382
6.26	17.985
5.94392	15.959
9.21	17.955
10.2	16.147
6.40372	21.453
6	13.349
8.1	5.661
6.63	12.461
7.4816	17.339
8.23	16.771
7.0285	18.792
7.93128	14.828
9.4	19.148
6.16772	29.182
8.50142	38.508
6.8092	10.888
7.52136	15.263
7.50505	3.728
7.94256	5.001
8.7	5.011
8.73312	7.797
7.11231	8.606
7.356	9.533
6.77672	9.68
9.3	11.267
5.12812	12.02
6.155	12.204
8.6	13.735
9.38957	14.572
8.9	15.607
6.18002	15.78
7.385	16.082
6.22218	17.312
6.06403	18.058
6.50088	18.833
7.68075	19.613
8.02444	20.322
7.76176	21.122
7.68	21.647
7.12872	26.448
6.48464	28.059
8.58075	28.208
8.6	29.583
7.01	29.979
7.72944	61.609
6.54076	5.002
9.4	6.715
7.48	8.524
5.5	9.083
7.64089	10.667
6.06475	13.082
6.544	14.551
9.005	15.124
5.75	16.321
9.75761	17.598
9.8	18.104
7.91512	18.175
9.175	18.185
5.86403	18.289
6.06	20.807
8.8	21.007
10.02	21.054
6.43005	21.177
6.7	22.027
7.29248	23.357
8.62944	27.02
7.86968	27.219
6.636	29.043
5.636	29.216
10.4132	29.998
7.12296	29.999
5.5104	41.124
8.63803	46.803
6.60424	13.279
7.476	16.84
10.13	23.619
11.45	31.434
9.2	49.803
7.01512	16.185
6.203	5.001
7.39016	5.781
9.8	6.398
8.81867	7.324
8.2419	7.759
6.50203	7.797
6.908	9.411
7.09772	9.533
6.27625	9.807
6.656	10.21
8.625	10.234
8.03	10.88
9	11.567
7.4816	11.867
8.94808	12.273
9.00235	12.719
7.65	12.755
6.94148	12.79
8.055	12.833
7.70088	13.771
6.26418	13.854
6.89088	14.777
6.67623	14.892
9.69597	15.157
7.6602	15.224
8.6	15.383
8.17747	15.49
4.4025	16.356
8.94327	16.468
6.226	17.922
6.59318	18.738
6.514	19.363
7.178	20.056
8.78208	20.091
8.01867	20.091
10.762	20.143
6.156	20.387
8.312	20.408
7.00203	21.832
6.2	22.829
9.085	24.269
7.1795	25.981
8.84728	28.261
8.95344	30.128
8.61233	30.545
10.0942	33.128
7.09248	42.043
7.31478	42.933
7.544	47.378
10.405	56.879
8.41883	38.788
6.94376	60.953
7.044	5.001
6.54033	6.178
9.19806	10.952
8.93	13.253
8.47611	14.001
11	14.877
9.1974	14.892
7.454	15.643
7.66372	17.088
6.32904	17.366
7.09433	18.056
6.1037	20.347
7.48	22.496
6.662	25.229
6.662	25.542
7.20088	4.213
9.115	5.001
7.06168	5.222
6.16028	7.564
8.0475	9.138
6.5	10.074
6.21231	11.33
8.23896	12.425
8.4	13.006
12.175	13.118
6.96028	13.412
6.20949	13.466
6.96373	14.603
8.57027	16.147
6.42712	17.22
7.30069	17.496
8.2475	17.791
9.6	19.089
8.63803	19.919
6.2151	21.647
8.53	22.044
6.642	27.737
8.4	27.816
7.03	29.25
8.94815	33.879
9.005	5.811
6.54914	11.924
9	13.62
9.765	15.508
7.36	15.838
6.8	17.141
7.95087	19.623
7.08219	20.05
8.9858	20.295
7.41217	21.825
9.5	22.517
4.6	23.476
5.91061	23.735
8.76176	26.169
6.03959	26.667
9.1918	27.626
7.2	36.995
5.41122	35.858
7.6705	62.914
6.08684	4.564
7.954	5.332
8.10741	8.29
5.25704	11.1
11.5	15.583
8.40264	9.198
8.80154	9.835
5.8296	13.915
8.548	19.936
6.8	22.308
6.35704	4.975
8.625	5.389
6.368	5.716
10.7581	5.745
8.9	9.53
5.84731	10.073
6.43611	11.707
7.054	11.869
8.7517	13.051
8.55	15.583
8.4	17.276
6.85008	17.347
9.85088	17.692
7.1366	18.745
6.28055	18.884
8.24815	21.738
7.65719	24.659
7.2	26.481
6.942	27.144
8.93	27.731
7.39912	28.261
5.14592	51.225
8.535	54.986
9.0689	60.315
7.356	7.908
5.2	8.515
9.48392	10.27
7.21263	10.939
8.87985	11.26
5.23541	14.574
8.30069	17.955
7.2638	20.466
8.64189	23.461
9.51412	26.739
8.47611	28.159
8.6	58.82
7.11	32.543
7.45	18.275
7.224	5.445
7.30104	7.07
6.9516	11.33
9.41411	12.468
8.6	13.446
10.2	15.808
7.97672	16.968
5.53541	17.284
9.3	19.666
8.21314	42.702
6.75669	5.68
5.744	6.602
7.75963	6.645
9.14327	8.455
10	9.498
7.33458	9.677
7.97511	9.899
10.9	10.522
10.4	11.337
8.37511	12.015
8.04815	12.35
11.6896	12.367
6.026	13.746
5.49647	13.915
6.75	14.429
10.3	14.894
6.29572	14.901
6.9	15.652
6.70536	15.833
7.633	16.239
6.43152	16.968
7.1516	18.138
7.33314	18.21
8.07599	18.253
7.467	18.5
8.625	19.478
8.306	19.509
7.0917	19.745
6.54704	19.777
7.51314	20.306
7.2	22.155
8.535	22.253
7.64089	23.38
9.08345	24.145
7.80929	25.181
11.175	26.751
6.04	30.358
8.45944	34.769
5.96772	38.484
6.9	39.291
11.175	56.142
8.7	49.623
6.04	63.758
7.91032	9.538
6.97054	15.061
9.00235	18.069
6.3	21.521
7.90929	29.999
8.51659	34.282
8.03	5.073
7.96667	15.743
5.42332	6.633
5.305	9.447
12.175	10.703
7.81415	12.658
7.92522	12.718
6.33152	12.852
7.61971	13.973
8.74815	18.362
9.29515	20.259
7.78795	20.909
7.79379	21.521
9.1	21.628
6.82724	21.793
8.2419	29.808
7.33618	53.594
7.85195	8.515
8.8256	12.212
9.5	13.082
7.57563	13.89
7.7021	15.817
8.625	16.311
7.2	17.218
10	20.464
7.06281	21.59
6.38869	22.365
6.226	22.735
7.25543	26.391
8.56295	29.686
6.30425	54.688
8.10741	8.937
9.6	12.338
7.636	38.936
5.97515	10.401
5.77134	10.881
8.53	11.337
8.71883	17.278
6.93169	18.745
6.1037	19.518
8.6	21.558
7.2	28.167
6.00104	57.929
6.7	6.432
7.2021	6.52
9.55	8.463
6.87652	9.416
8.24148	13.067
8.155	13.149
6.41112	13.56
7.74815	15.383
7.99654	15.605
7.8	15.652
8.9974	15.683
6.9	16.181
8.06814	19.52
6.47472	21.151
8.03	27.176
6.45193	27.561
7.03	29.582
9.7	39.491
8.8475	80.312
4.7706	9.728
10.9	12.402
6.42461	14.252
6.34033	14.614
7.85834	16.522
7.8	16.565
8.7	17.185
11.8	18.925
11.6	19.173
7.00949	20.322
10.1263	25.293
11.6	25.735
6.37417	22.365
8.57674	5.572
7.9609	7.286
7.01512	9.416
8.11231	10.361
7.7	11.622
8.9	11.921
6.29015	12.35
4.9611	12.721
6.8	12.972
9.84728	13.998
7.439	14.614
7.044	14.915
8.63312	15.027
9.53632	16.063
6.97672	16.486
8.40203	17.21
8.99379	17.573
8.25807	17.807
8.23493	17.988
7.16776	18.788
11.2	18.805
9.12379	19.029
10.61	21.007
8.348	21.813
7.85834	25.735
8.2638	25.848
9.4475	32.759
7.332	33.913
8.78023	56.041
7.489	63.593
9.1	66.676
10.2	56.197
6.99064	64.226
7.83336	4.997
10.0858	5.403
7.35047	7.523
8.6	8.939
9.3	9.229
7.656	10.782
9.91921	10.851
5.80169	11.138
7.456	15.503
7.81153	17.526
8.1281	19.081
8.38075	21.501
8.2	22.355
5.72167	23.735
8.9	23.765
5.0183	24.187
5.5	25.376
7.41374	26.404
4.90407	28.815
9.8875	29.182
8.4179	35.279
12.3	65.004
7.85047	9.728
9.10296	21.778
5.5185	16.772
5.27134	12.052
8.84728	21.398
8.4	7.733
6.7	10.074
6.8992	11.826
7.158	13.006
8.7	13.752
9.1	16.908
4.735	17.286
8.08814	17.299
7.09896	18.596
10.59	21.408
9.475	21.628
8.9	22.549
6.08008	23.357
7.34638	23.364
7.062	25.931
7.26281	25.931
6.85195	29.859
8.8	29.999
8.7	29.999
7.10905	53.484
6.5	77.8
7.12234	6.404
7.52663	9.204
8.9652	9.447
7.62603	11.267
8.715	11.33
8.4	11.616
7.18075	11.707
6.2	12.695
8.8	13.278
6.17992	13.478
6.31358	13.545
7.54072	13.759
7.775	13.926
8.3	14.959
7.2638	15.319
8.53	16.196
8.06584	17.501
7.8	17.604
10.59	17.614
5.82332	17.765
8.05344	17.953
7.33287	18.047
7.442	18.132
7.79542	18.289
7.4468	18.648
10.49	18.843
6.62	19.777
7.20682	20.552
9.522	20.811
7.02579	21.021
10.2416	21.133
9.3575	22.111
5.66776	22.406
7.77669	22.701
8.12248	23.364
8.4	25.291
5.6	26.719
7.276	27.731
8.7517	28.282
6.254	28.703
6.82724	34.915
8.22724	35.183
6.32098	85.153
10.6	91.965
7.9	12.543
7.58316	12.554
7.7571	18.047
6.8934	18.089
8.33551	18.605
9.42728	18.667
8.915	19.717
8.33	19.935
6.226	22.179
11.6	23.009
6.98354	24.354
5.7	25.205
7.40877	15.008
9.55	14.054
6.16776	13.238
6.24672	27.562
6.85008	28.953
8.56281	34.679
6.68464	20.992
10.93	4.299
6.56	5.002
8.51449	5.013
8.02856	5.258
7.61916	5.428
6.90705	5.971
8.35	7.296
7.80741	8.758
8.88317	8.939
7.7	9.424
9.1	9.923
7.68	10.693
6.1296	10.794
7.78984	10.951
8.83312	11.03
11.6	11.662
8.72542	11.972
6.09088	12.02
6.469	12.41
8.13336	12.41
7.258	12.472
6.9	12.79
7.13336	12.978
4.59495	13.043
11.2348	13.867
7.4571	14.208
9.10296	14.211
6.27636	14.346
9.06814	14.91
7.40949	15.325
9.978	16.211
7.2	16.384
8.79542	16.665
8.8687	16.833
9.575	16.932
8.28	17.094
7.26618	17.27
7.34033	18.047
10.9	18.402
11	18.413
7.8	19.882
9.02402	20.091
7.94256	20.454
7.39572	20.811
6.89	20.894
7.29289	21.007
11.35	21.041
8.48208	21.043
8.7248	21.577
7.00104	21.781
5.42	22.868
7.9004	22.979
6.05216	23.614
8.9	24.609
10.6	24.821
6.5	24.984
10.08	27.601
8.68127	27.613
8.1449	29.169
8.2	29.303
10.1858	29.551
5.19495	29.859
7.18	32.116
7.28464	43.69
8.95087	37.581
7.91449	38.646
7.02541	40.58
8.7	52.508
8.71702	52.846
8.91	53.07
8.56659	93.601
7.20877	66.715
9.6	4.979
8.4179	5.002
9.6	7.267
9.5517	10.073
7.2631	12.466
7.2	12.869
7.78795	14.915
7.1	15.835
7.69914	16.348
7.1	22.29
6.6	24.51
7.20647	25.201
6.90328	26.365
8.82	52.304
10.5363	62.147
7.34574	82.051
8.2	58.478
7.12918	14.194
7	15.629
5.38541	21.068
8.6933	4.983
7.49468	5.011
6.80568	5.141
6.29015	5.219
5.908	5.696
6.7	6.404
8.69019	6.537
6.156	6.755
9.55022	7.34
9.33	7.702
8.1	7.854
5.1438	8.055
6.72136	8.091
8.80929	8.139
8.2	8.401
9.3	8.727
10.5	8.828
8.396	8.951
6.6635	9.229
9.09423	9.411
6.15042	9.498
8.88317	9.53
6.535	10.27
7.76176	10.881
7.239	10.939
7.462	11.099
7.27556	11.1
6.15306	11.107
7.014	11.698
8.91153	11.788
7.3	12.554
7.30424	12.795
8.82	12.833
6.79015	13.114
5.09495	13.514
9.8	13.552
5.50382	14.084
8.80929	14.236
8.2	14.581
7.77939	14.77
7.57611	15.325
5.77	15.391
6.336	16.243
9.06661	16.411
10.9	16.476
6.95146	16.565
8.05195	16.813
8.16373	16.88
9.06295	17.057
8.9	17.09
7.485	17.185
8.50191	17.974
8.2	20.466
9.5135	21.675
9.8	21.784
8.27054	21.921
8.35925	22.155
7.0285	22.253
5.3	22.923
6.18464	23.063
8.2	24.786
9.89597	25.787
7.57563	26.393
6.866	29.947
9.23	38.296
5.93892	50.642
9.84728	63.246
9.836	5.642
7.0316	6.645
6.9	8.524
7.81808	8.885
6.49914	8.921
5.945	9.833
8.28	10.693
9.64	11.726
8.18354	12.466
6.1	13.101
7.6	13.926
8.124	15.149
7.45705	15.722
5.61122	16.695
7.98512	19.478
8.41314	19.487
7.356	19.586
6.41112	19.729
10.23	19.953
7.4705	20.238
6.86197	20.754
8.7	21.618
8.30008	22.288
7.37652	22.879
6.4	22.981
8.12379	24.423
7.51314	27.111
6.73	27.341
8.19866	28.059
7.4	29.998
8.6	37.102
9.947	45.322
7.43567	5.001
7.6602	20.814
12.6	79.979
7.968	21.748
10.2	6.697
8.02379	8.885
8.1	10.377
8.3	10.38
8.596	11.345
10.9	11.478
10.3	12.127
9.25	12.482
8.55	12.621
10.1	12.869
6.43508	12.876
7.07721	13.213
8.30069	14.194
7.0416	14.955
9.6	15.14
8.80154	15.158
7.99866	15.543
6.456	15.926
8.15763	16.181
8.2969	16.705
9.0689	16.908
9.5	17.232
6.7	17.628
7.62	17.807
8.03	18.804
7.40328	18.808
10.72	19.207
11.188	19.49
7.4532	20.165
5.4536	21.155
6.1351	21.498
8.915	23.323
7.044	25.48
8.2	26.375
5.62355	29.551
5.47556	36.005
8.7	40.229
9.7517	43.285
8.82019	61.079
7.91749	79.444
7.74392	7.523
8.13936	8.033
8.7	9.179
6.332	9.533
8.9	9.728
7.49015	10.493
7.77878	10.578
5.64363	11.032
7.99954	11.032
6.43005	11.099
7.2	11.142
8.232	11.202
7.23005	11.354
7.37	11.406
9.4	11.616
6.2407	11.921
9.5	12.015
7.558	12.466
6.91032	12.795
9.4	12.865
7.555	13.07
5.59374	13.596
5.38053	13.771
7.1941	13.874
4.54	13.926
10.2	14.252
6.9	14.304
5.43673	14.614
6.244	14.901
7.285	15.503
7.1	15.614
8.33287	16.01
7.87	16.43
9.02359	16.767
7.4241	17.141
5.70834	17.306
9.31	17.598
9.28369	17.631
9.9	18.761
8.0248	19.171
7.78795	19.388
6.44633	19.613
7.67	20.863
10.3	21.034
6.05216	21.131
10.5	21.487
7.70369	21.813
10.2	21.895
7.105	22.24
6.82751	22.278
5.9	22.579
6.7668	23.704
8.58023	23.96
6.9941	27.424
10.9	27.72
9.52003	29.043
8.12248	29.182
9.31	36.21
5.6725	37.448
7.90803	50.72
6.79088	54.112
8.786	79.078
10.1	51.808
7.62944	89.994
6.82541	22.522
9.61921	23.307
7.38316	38.553
7.26728	13.32
8.73488	15.926
9.7	47.028
7.51314	4.121
7.87235	5.389
7.14825	5.914
8.4969	7.052
9.85814	7.307
7.758	7.772
9.9	9.071
6.07876	9.495
10.1259	9.68
8.7517	10.693
7.6	11.248
7.44013	11.441
6.87939	11.669
9.11567	11.847
7.66659	12.442
8.7021	12.554
6.8	12.718
7.55772	14.614
8.4194	14.78
8.8	14.808
9.9	15.583
7.94256	15.614
6.83448	15.658
10.4916	15.677
10.4	15.829
6.535	15.87
7.63336	16.303
8.27371	16.55
7.0285	16.689
8	17.573
9.15624	17.633
8.41314	19.495
6.72603	19.52
6.89088	19.623
8.73312	20.05
9.3455	20.38
10.5	21.043
8.603	21.043
6.60741	21.273
7.33314	22.288
5.84952	22.328
8.9	22.879
6.2	22.919
6.821	23.712
8.7	24.318
8.09	25.376
9.7	26.36
10.1993	26.404
8.35535	27.05
8.0631	28.003
7.93336	28.129
10.6	29.999
9.14327	32.463
9.20481	41.102
9.18957	45.005
8.25624	49.623
8.33128	56.176
9.03	63.975
7.12248	55.929
6.48464	79.92
6.2	3.122
7.22296	10.88
6.83152	11.867
5.92234	14.72
5.10424	16.462
6.28464	17.697
11.3	17.902
7.48009	21.252
7.80154	23.077
7.64379	31.407
4.77762	5.311
7.19064	5.564
7.4374	6.602
7.90929	7.052
7.73803	7.286
6.9	9.538
6.41061	10.151
6.518	11.354
6.90264	11.622
4.83866	12.442
9.41	13.691
6.4	14.035
6.0648	14.808
7.89914	14.936
7.74451	15.098
9.4	15.121
6.36545	18.345
7.25227	18.949
8.26814	20.444
7.60929	20.858
7.62296	23.476
6.14033	29.608
8.50235	29.998
7.055	79.365
9.4	4.398
5	5.002
11.2	5.213
6.9	8.804
7.15705	9.424
6.48588	12.41
9	13.439
8.9396	13.746
7.442	13.999
8.49572	14.402
8.80473	15.874
7.74815	16.963
5.50949	17.217
7.81916	18.884
9.2	20.802
7.68484	20.807
9.7	21.068
7.62296	21.832
7.13336	22.179
8.14	29.998
7.94	39.881
5.97	38.045
10.09	50.158
11.49	64.599
7.51971	86.703
5.9	18.21
4.96637	5.002
5.30949	5.335
4.75	17.181
8.58075	18.619
7.40264	11.032
8.28	11.98
8.94327	13.007
6.9	13.439
4.54	14.477
9.3691	14.485
6.84952	14.955
6.39043	15.391
7.50472	15.522
6.656	15.758
6.74033	16.814
10.03	21.092
6.82808	22.892
8.30069	23.364
9.43302	24.115
8.316	24.609
7.21263	27.787
6.06412	29.902
7.055	32.454
7.9	41.928
8.74392	53.089
8.915	81.384
6.825	12.26
7.73803	16.568
7.15056	11.111
7.53567	27.601
10.4	5.986
9.38957	6.624
10.4599	6.851
6.19043	9.082
10.9541	10.847
7.43567	12.02
6.75092	13.114
7.98636	13.559
6.8	13.691
6.52136	13.759
8.0809	14.344
5.136	14.378
7.59974	14.726
9.3	15.145
7.24148	15.762
6.3914	15.78
8.44	16.219
6.78795	16.535
7.0316	16.995
5.83342	17.751
10.2	17.793
5.86606	18.912
8.29248	19.613
7.76	19.633
8.6194	20.043
11.35	20.77
8.44316	21.031
7.33896	24.188
8.8	26.271
9.2	27.613
8.26425	29.998
7.45763	29.999
7.8	36.685
5.7407	13.356
6.97876	13.56
8.55	13.695
7.33287	15.01
7.90803	18.227
7.83	20.418
7.85184	22.855
7.84635	24.928
7.6468	25.272
6.72147	27.12
11.3674	44.897
6.48464	4.36
6.044	5.272
7.44387	7.648
6.92147	10.401
9.3	12.21
7.93336	12.865
7.356	13.56
7.19578	15.368
7.22372	16.063
5.448	16.268
7.4	16.311
5.1	16.531
6.27636	16.719
9.9728	16.871
7.7	18.208
7.91512	18.287
7.4407	18.596
7.43152	21.464
8.47556	23.619
5.58936	23.701
6.46428	23.73
6.16168	28.159
8.8248	29.066
7.61415	32.091
7.6985	57.276
5.438	5.002
8.97536	5.093
6.34033	6.397
6.462	7.045
6.09169	13.834
9.8	14.89
6.90424	15.658
6.98464	16.531
5.38541	19.144
6.864	26.106
7.84815	50.302
7.45	38.717
8.47669	15.522
7.90264	29.303
6.31465	10.777
6.91916	12.605
7.01231	12.907
9.26814	13.802
7.34574	17.217
7.81153	17.628
8.71702	24.51
8.9	25.183
10.9541	25.252
6.942	25.291
6.85216	6.397
11.29	18.047
6.0531	19.148
9.47599	30.329
8.735	33.392
7.12	27.57
6.8	28.578
5.88948	142.883
6.93734	27.243
6.4407	22.871
9.2	24.971
8.30302	82.147
9.3	85.283
9.73632	33.952
11.388	81.636
7.30905	104.995
6.85587	30.641
10.3993	79.845
8.00424	33.789
6.81704	58.924
7.8	30.183
7.57407	2.501
6.58053	29.953
8.48117	51.535
7.68009	76.401
7.04033	31.667
10.3433	45.991
6.81628	132.699
8.4	59.548
8.82379	61.606
10.4	27.521
8.5	82.277
6.51512	71.044
9.8	137.01
10.92	28.243
7.262	21.411
9.1248	24.613
7.01916	25.077
7.5	27.119
7.658	30.983
8.1	23.069
5.91355	86.676
6.08272	32.72
7.30927	3.03
10.2192	139.177
6.0332	135.924
7.02751	28.614
7	21.278
6.48008	26.794
6.06606	27.496
9.1	20.008
8.86372	20.333
8.748	4.138
9.6	56.931
6	34.365
7.405	29.609
10.15	28.683
8.92542	30.252
7.87235	81.079
7.9571	58.717
8.9	6.89
10.69	23.771
6.709	27.855
10.146	21.658
10.2	24.792
9.8194	31.481
8.4	81.67
7.72526	80.976
7.85719	84.593
9.1	20.395
8.38354	17.658
5.938	38.001
7.57652	5.599
7.2	21.063
9.21808	83.246
7.4807	20.859
6.82	7.605
8.59578	21.531
9.8	119.774
5.8725	21.665
6.79318	140.35
8.9517	28.639
9.1	98.254
6.79318	28.331
10	29.161
7.58209	59.296
7.92944	29.435
7.10424	83.558
7.76584	27.7
6.72541	44.905
7	4.344
7.83005	63.151
8.11032	83.16
6.87623	62.305
7.43	33.889
9.1	26.64
7.88723	26.002
8.716	21.694
8.00235	6.07
8.8	63.057
8.33336	120.013
6.11332	29.383
9.15243	31.644
7.25216	20.718
8.7	47.184
9.14	48.436
8.5	7.402
7.74091	58.145
9.1	22.974
5.9407	21.55
9.816	23.366
10.4416	25.324
7.215	130.113
10.504	27.919
5.6	103.071
10.3	23.366
8.19379	31.498
8.63302	21.418
8.69748	64.372
12.1	106.413
8.49248	83.593
7.97779	23.482
8.41883	52.416
8.73551	62.456
7.54825	26.524
7.64919	17.682
6.568	107.634
6.5	2.238
8.9	50.364
7.05092	69.86
7.244	119.724
12.43	46.229
9.3918	96.158
6	97.255
7.71314	83.975
7.02724	50.026
7.1	22.232
11.2	20.688
8.66618	31.579
9.3	24.556
7.28008	65.609
7.74392	80.638
7.6845	39.999
7.2287	6.278
6.90939	19.333
9.99592	22.633
11.5	26.376
7.89016	27.164
9.803	28.323
6.44408	28.999
9.4	32.424
6.438	33.815
7.78795	62.715
9.8	79.56
9.8	19.901
5.136	20.808
8.46822	21.211
7.63936	22.507
8.155	25.793
6.5407	26.487
7.28464	27.258
7.9	32.111
7.51358	33.953
8.13312	58.788
8.82	15.851
6.61165	30.48
9.21883	20.324
9.4	21.576
7.85612	22.632
11.3	22.812
6.05884	23.401
9.8	23.556
7.09433	25.793
7.17118	26.093
8.4	26.224
8.33	27.63
7.53	28.911
7.6256	29.145
7.486	31.115
8.8	33.19
12.1	47.808
8.8	62.895
7.66281	31.115
9.3	72.747
8.72663	73.769
5.97556	87.56
8.15227	25.523
7.727	14.833
6.29015	17.695
6.6635	18.919
7.07793	20.149
7.13936	25.604
7.37992	28.191
10.4	31.751
10.562	40.701
8.81449	14.204
7.9516	21.88
8.35	22.632
8.53	26.376
5.744	26.946
8.9	39.998
7.96	45.19
7.64033	53.553
7.28464	76.777
6.43611	17.127
9.6	21.694
10.3	28.782
8.87985	32.163
6.368	19.551
6.57878	20.145
7.5668	21.695
8.29433	22.187
7.11916	22.659
7.58948	23.661
8.94815	26.091
9	26.541
5.744	26.577
9.5517	26.874
7.74508	27.749
10	33.129
5.97272	84.385
7.87285	88.347
9.13	14.899
7.78512	29.234
6.09088	57.484
7.7	56.031
6.09088	19.63
7.35	20.239
8.80154	25.729
8.9	14.779
7.768	15.377
5.20817	15.745
7.20328	16.142
6.356	17.256
8.57054	20.685
9.7	21.957
6.36168	22.21
7.4	24.144
9.34	24.805
10.4912	25.807
6.136	26.232
5.57876	26.749
7.4407	29.187
8.4287	30.437
6.79088	32.357
7.1957	32.562
7.50235	34.247
7.68127	50.566
8.13312	112.441
7.8	14.373
8.03896	18.891
9.524	22.568
5.89472	23.92
6.43005	24.602
5.65437	25.306
7.90803	26.825
10.1	48.166
7.24148	83.165
7.786	90.281
10.875	90.921
6.78795	25.814
6.67623	29.953
5.7982	33.615
7.40264	54.472
7.48464	13.934
5.96747	13.974
7.52136	4.177
6.18464	23.09
7.6	5.045
8.09248	14.628
8.22379	15.174
7.56591	19.272
4.8075	20.391
7.87599	21.208
8.85022	26.435
5.62332	26.957
8.04825	30.329
8.5675	30.382
8.2	33.953
7.1	44.998
7.456	73.484
8.65	2.672
6.00949	28.121
9.485	30.069
7.77536	30.284
6.02136	14.083
8.3	14.28
6.07936	18.834
7.02579	22.985
6.89088	24.361
5.44408	25.831
9.4	26.188
5.738	30.739
8.9	34.455
7.5	44.999
8.625	44.999
7.232	18.135
5.57876	21.348
7.22248	24.081
7.4845	28.96
6.87742	31.448
5.59634	33.703
9.95317	64.97
6.72	22.276
7.74392	25.346
7.6	13.951
8.31567	19.567
9.6	20.677
5.98209	21.758
9.27916	22.601
8.44089	25.878
7.8	26.376
6.156	26.709
7.49468	28.619
8.39	29.399
6.60502	31.086
5.66975	31.674
8.27371	32.05
6.1351	44.999
7.44316	67.079
7.98345	67.584
8.6	5.777
6.44148	21.048
7	17.972
9.4	18.752
7.24148	19.429
6.37793	19.828
8.7	7.07
8.24148	21.833
8.747	22.501
6.476	25.346
7.81153	26.59
7.41524	27.496
8.3185	28.201
7.30069	29.517
8.97511	42.998
8.8	44.998
10.115	51.995
9.1	54.594
8.44327	54.87
10.175	57.892
8.84958	92.299
8.10235	24.586
7.633	33.758
9.1021	14.922
8.55	16.599
8.511	18.032
8.356	18.874
7.07556	18.891
4.8646	18.919
8.6248	19.485
8.13336	19.552
7.12918	19.632
5.15	19.72
6.77118	20.368
10.7	21.05
9.62542	21.417
8.56584	23.708
6.34033	23.925
9.824	24.745
10	25.863
7.52136	25.978
7.90302	26.248
7.044	27.868
7.68075	28.159
10.23	29.286
8.05773	32.679
9	34.431
10.4	40.551
8.656	44.805
8	69.931
8.5676	15.487
6.132	18.412
9.606	22.339
7.02632	22.871
8.33618	24.472
7.015	28.117
8.4	33.607
6.2151	33.783
7.59289	34.455
6.8	41.998
8.80988	80.715
7.13896	108.17
8.84728	30.779
6.7571	30.857
7.15025	2.479
6.43152	15.033
8.045	16.041
8.04209	17.278
9	7.442
8.74392	19.574
8.11567	20.629
6.77878	21.003
6.10783	21.048
9.1021	21.05
5.54914	21.767
10.2	21.814
5.68401	21.87
5.8	21.914
7.2	22.291
6.77118	23.307
8.55	23.638
5.08756	24.883
6.15306	24.913
7.5135	25.598
6.7012	26.031
6.7	27.298
7.5135	28.335
7.656	29.743
6.73066	30.542
10.1263	30.782
6.1	31.775
7.22372	34.182
7.062	34.25
7.9	46.278
9.52238	62.926
9.41525	63.453
6.78869	63.938
7.87	78.669
10.703	107.633
8.15025	8.03
10.028	19.571
7.2	23.287
5.77885	24.207
7.81971	24.772
7.41032	25.399
7.10564	27.169
7.13336	30.653
6.15	34.182
7.7631	44.551
10.1	44.686
7.33	61.643
7.13578	85.447
8.68723	26.749
5.87992	14.538
7.67511	19.425
9.4	20.395
6.821	21.048
7.48365	23.129
7.82402	24.784
6.47876	26.091
6.69242	27.471
7.68	27.675
8.41524	28.82
7.708	29.161
6.92872	31.775
8.66822	36.356
10.4053	46.431
6.55169	63.036
8.772	64.35
8.5517	17.21
5.69441	17.43
8.5	17.543
8.51971	18.007
5.39134	18.253
5.0975	18.552
6.80424	20.564
7.29015	21.411
9.94327	26.42
7.78843	27.308
5	29.441
7.6	30.029
7.91032	30.329
7.12234	32.587
8.25624	32.787
5.71755	33.263
6.438	47.409
11.6	81.609
6.52098	82.086
8.30008	68.876
9.678	70.229
9.57	28.712
6.99015	12.702
5.908	20.833
7.17793	21.702
9.27599	21.88
7.74033	79.587
7.53567	12.448
7.89015	17.237
7.35612	18.823
7.78208	20.239
5.744	20.564
7.24072	20.829
6.3598	22.306
6.044	22.496
9.80296	22.601
10.7514	23.081
6.948	23.172
10.3775	23.619
8.18957	24.192
8.7517	25.399
5.63342	25.408
9.63493	26.155
8.98392	26.675
7.51069	27.128
12.1	27.517
5.44408	27.688
6.85092	28.415
9.65243	28.513
8.20264	29.906
8.15227	29.958
10.5	32.617
9.1	60.743
7.433	23.413
6.16028	23.996
6.66112	25.376
10.975	32.991
8.64808	14.03
7	14.28
6.75926	14.807
6.724	16.901
7.226	18.079
6.73066	18.995
5.59374	19.913
8.22856	20.083
6.23508	22.781
9.485	27.428
8.5	27.841
6.5775	29.473
7.044	30.393
6.7407	44.998
7.0416	52.128
7.80154	13.033
5.77272	2.667
7.60927	18.959
4.9	21.007
7.90939	24.882
10.1572	25.266
6.06475	26.151
12.215	30.307
7.51314	33.409
7.44707	53.909
8.84728	71.391
6.49914	22.525
6.4186	78.648
5.66028	16.248
8	16.267
9.5	20.372
7.91032	20.437
6.97876	24.173
8.51231	24.782
5.5	25.266
5.81832	25.622
6.97556	25.907
6.93656	14.728
5.806	3.665
11.5	31.635
7.40328	31.741
6.96028	52.957
7.656	61.183
8.40328	80.577
8.01824	21.196
7.04974	69.623
9.16667	20.926
6.744	28.672
8.548	30.217
8.1395	15.361
7.556	2.703
7.00568	2.674
7.33287	19.333
8.13437	19.631
6.01231	21.358
10.9	22.833
7.11786	23.925
9.836	24.363
5.75447	25.614
6.83342	25.986
6.51512	33.354
7.62724	74.923
8.43	13.463
6.96279	20.568
7.65719	25.165
10.3	49.637
10.2839	69.673
6.85809	18.823
8.07825	19.948
7.25763	24.812
7.36294	25.767
6.70428	7.881
8.33287	26.921
9.4	23.04
7.2248	44.998
7.23	74.688
6.74448	26.874
7.16372	20.333
7.633	24.936
6.54751	25.347
10.0238	38.518
8.8256	14.4
10.2236	6.921
8.80154	20.854
8.1	20.959
6.4	23.745
9.005	24.52
10.33	26.092
6.86028	26.525
10.3587	97.735
8.3575	19.574
8.33083	27.63
