# Supplementary material for: Hyperglycemia impairs cognitive function by inducing mitochondrial damage through lactylation of LRPPRC at K223
Source: EMBO Mol Med. 2026 Apr 6;18(6):2038–61. doi: 10.1038/s44321-026-00422-8 (PMC13269535; doi:10.1038/s44321-026-00422-8)
Supplement: Supplementary file 9 — Source data Fig. 7 [file 44321_2026_422_MOESM9_ESM.zip › Figure 7/7E/Figure 7E.xlsx]

## Sheet: Sheet1
MCI	LRPPRC K224la	Time
1	30.578	0.8
1	26.628	0.8
1	22.46	0.8
1	43.56	0.8
1	33.009	0.8
1	22.405	0.9
1	83.549	0.9
1	22.574	0.9
1	32.893	1
1	26.724	1.1
1	12.719	1.1
1	5.002	1.2
1	38.789	1.3
1	19.693	1.3
1	5.856	1.3
1	25.154	1.4
1	34.381	1.4
1	34.069	1.5
1	31.838	1.5
1	38.788	1.5
1	52.361	1.5
1	18.982	1.5
1	10.782	1.6
1	13.159	1.6
1	63.987	1.8
1	16.88	1.8
1	18.14	1.8
1	37.151	1.8
1	61.015	1.8
1	33.728	1.9
1	22.659	1.9
1	18.121	2
1	19.31	2
1	20.609	2
1	16.063	2
1	15.327	2.1
1	12.507	2.1
1	5.212	2.2
1	20.072	2.2
1	18.806	2.2
1	53.167	2.2
1	13.373	2.3
1	18.109	2.3
1	38.648	2.3
1	81.317	2.3
1	26.731	2.3
1	8.417	2.4
1	26.778	2.4
1	47.571	2.4
1	38.642	2.4
1	6.128	2.4
1	36.418	2.5
1	33.888	2.5
1	9.709	2.6
1	21.272	2.6
1	39.748	2.6
1	10.352	2.6
1	10.458	2.6
1	18.978	2.6
1	24.864	2.6
1	40.257	2.6
1	39.599	2.7
1	62.277	2.7
1	13.079	2.7
1	49.78	2.7
1	11.947	2.8
1	13.135	2.8
1	20.559	2.8
1	21.642	2.8
1	77.921	2.8
1	14.03	2.9
1	17.276	2.9
1	24.202	3
1	56.362	3
1	17.918	3
1	50.572	3
1	15.969	3.1
1	28.386	3.1
1	22.285	3.1
1	7.932	3.1
1	48.198	3.2
1	11.725	3.2
1	17.259	3.2
1	24.886	3.2
1	14.016	3.2
1	11.128	3.2
1	60.186	3.2
1	42.653	3.3
1	17.633	3.4
1	12.972	3.4
1	16.376	3.4
1	18.401	3.4
1	23.579	3.4
1	14.77	3.4
1	17.692	3.4
1	23.53	3.4
1	33.698	3.5
1	17.568	3.5
1	20.673	3.5
1	29.591	3.5
1	32.422	3.5
1	14.78	3.6
1	16.023	3.6
1	43.223	3.6
1	12.254	3.7
1	78.383	3.7
1	7.853	3.7
1	14.632	3.7
1	25.218	3.7
1	18.556	3.7
1	34.057	3.7
1	4.892	3.8
1	8.921	3.8
1	13.943	3.8
1	18.04	3.8
1	51.366	3.8
1	33.429	3.8
1	43.22	3.8
1	5.173	3.8
1	18.294	3.8
1	18.227	3.9
1	23.828	3.9
1	16.175	3.9
1	24.85	3.9
1	42.715	3.9
1	58.028	3.9
1	22.027	3.9
1	23.078	3.9
1	35.737	3.9
1	38.241	3.9
1	28.382	4
1	46.91	4
1	51.078	4
1	61.898	4
1	16.356	4
1	6.128	4.1
1	12.66	4.1
1	14.485	4.1
1	14.752	4.1
1	18.01	4.1
1	19.523	4.1
1	29.998	4.1
1	33.288	4.1
1	42.846	4.1
1	42.512	4.1
1	12.795	4.2
1	16.175	4.2
1	28.374	4.2
1	6.875	4.2
1	33.471	4.2
1	9.922	4.2
1	18.132	4.2
1	12.26	4.2
1	15.498	4.2
1	15.965	4.2
1	24.823	4.2
1	18.148	4.2
1	69.729	4.2
1	46.816	4.2
1	14.777	4.3
1	27.74	4.3
1	45.932	4.4
1	87.687	4.4
1	31.189	4.5
1	23.979	4.5
1	37.093	4.5
1	17.299	4.5
1	17.614	4.5
1	30.794	4.5
1	33.232	4.5
1	41.372	4.5
1	62.086	4.5
1	17.659	4.6
1	15.123	4.6
1	59.001	4.6
1	42.749	4.6
1	41.513	4.7
1	71.406	4.7
1	15.124	4.8
1	61.67	4.8
1	25.521	4.8
1	14.948	4.8
1	36.084	4.8
1	71.653	4.9
1	39.967	4.9
1	36.618	4.9
1	38.717	4.9
1	24.636	5
1	33.963	5
1	78.472	5
1	63.846	5
1	15.718	5.1
1	17.573	5.1
1	39.948	5.1
1	64.429	5.1
1	16.62	5.1
1	34.185	5.2
1	11.128	5.2
1	29.185	5.2
1	88.301	5.2
1	23.482	5.2
1	15.044	5.3
1	27.562	5.3
1	38.646	5.3
1	18.619	5.4
1	12.65	5.4
1	22.382	5.4
1	17.985	5.5
1	15.959	5.6
1	17.955	5.6
1	16.147	5.6
0	21.453	2.4
0	13.349	2.7
0	5.661	2.8
0	12.461	3.1
0	17.339	3.2
0	16.771	3.3
0	18.792	3.5
0	14.828	3.8
0	19.148	3.8
0	29.182	3.8
0	38.508	3.8
0	10.888	3.9
0	15.263	3.9
0	3.728	4
0	5.001	4
0	5.011	4
0	7.797	4
0	8.606	4
0	9.533	4
0	9.68	4
0	11.267	4
0	12.02	4
0	12.204	4
0	13.735	4
0	14.572	4
0	15.607	4
0	15.78	4
0	16.082	4
0	17.312	4
0	18.058	4
0	18.833	4
0	19.613	4
0	20.322	4
0	21.122	4
0	21.647	4
0	26.448	4
0	28.059	4
0	28.208	4
0	29.583	4
0	29.979	4
0	61.609	4
0	5.002	4
0	6.715	4
0	8.524	4
0	9.083	4
0	10.667	4
0	13.082	4
0	14.551	4
0	15.124	4
0	16.321	4
0	17.598	4
0	18.104	4
0	18.175	4
0	18.185	4
0	18.289	4
0	20.807	4
0	21.007	4
0	21.054	4
0	21.177	4
0	22.027	4
0	23.357	4
0	27.02	4
0	27.219	4
0	29.043	4
0	29.216	4
0	29.998	4
0	29.999	4
0	41.124	4
0	46.803	4
0	13.279	4
0	16.84	4
0	23.619	4
0	31.434	4
0	49.803	4
0	16.185	4.1
0	5.001	4.1
0	5.781	4.1
0	6.398	4.1
0	7.324	4.1
0	7.759	4.1
0	7.797	4.1
0	9.411	4.1
0	9.533	4.1
0	9.807	4.1
0	10.21	4.1
0	10.234	4.1
0	10.88	4.1
0	11.567	4.1
0	11.867	4.1
0	12.273	4.1
0	12.719	4.1
0	12.755	4.1
0	12.79	4.1
0	12.833	4.1
0	13.771	4.1
0	13.854	4.1
0	14.777	4.1
0	14.892	4.1
0	15.157	4.1
0	15.224	4.1
0	15.383	4.1
0	15.49	4.1
0	16.356	4.1
0	16.468	4.1
0	17.922	4.1
0	18.738	4.1
0	19.363	4.1
0	20.056	4.1
0	20.091	4.1
0	20.091	4.1
0	20.143	4.1
0	20.387	4.1
0	20.408	4.1
0	21.832	4.1
0	22.829	4.1
0	24.269	4.1
0	25.981	4.1
0	28.261	4.1
0	30.128	4.1
0	30.545	4.1
0	33.128	4.1
0	42.043	4.1
0	42.933	4.1
0	47.378	4.1
0	56.879	4.1
0	38.788	4.1
0	60.953	4.1
0	5.001	4.1
0	6.178	4.1
0	10.952	4.1
0	13.253	4.1
0	14.001	4.1
0	14.877	4.1
0	14.892	4.1
0	15.643	4.1
0	17.088	4.1
0	17.366	4.1
0	18.056	4.1
0	20.347	4.1
0	22.496	4.1
0	25.229	4.1
0	25.542	4.1
0	4.213	4.2
0	5.001	4.2
0	5.222	4.2
0	7.564	4.2
0	9.138	4.2
0	10.074	4.2
0	11.33	4.2
0	12.425	4.2
0	13.006	4.2
0	13.118	4.2
0	13.412	4.2
0	13.466	4.2
0	14.603	4.2
0	16.147	4.2
0	17.22	4.2
0	17.496	4.2
0	17.791	4.2
0	19.089	4.2
0	19.919	4.2
0	21.647	4.2
0	22.044	4.2
0	27.737	4.2
0	27.816	4.2
0	29.25	4.2
0	33.879	4.2
0	5.811	4.2
0	11.924	4.2
0	13.62	4.2
0	15.508	4.2
0	15.838	4.2
0	17.141	4.2
0	19.623	4.2
0	20.05	4.2
0	20.295	4.2
0	21.825	4.2
0	22.517	4.2
0	23.476	4.2
0	23.735	4.2
0	26.169	4.2
0	26.667	4.2
0	27.626	4.2
0	36.995	4.2
0	35.858	4.2
0	62.914	4.2
0	4.564	4.2
0	5.332	4.2
0	8.29	4.2
0	11.1	4.2
0	15.583	4.2
0	9.198	4.3
0	9.835	4.3
0	13.915	4.3
0	19.936	4.3
0	22.308	4.3
0	4.975	4.3
0	5.389	4.3
0	5.716	4.3
0	5.745	4.3
0	9.53	4.3
0	10.073	4.3
0	11.707	4.3
0	11.869	4.3
0	13.051	4.3
0	15.583	4.3
0	17.276	4.3
0	17.347	4.3
0	17.692	4.3
0	18.745	4.3
0	18.884	4.3
0	21.738	4.3
0	24.659	4.3
0	26.481	4.3
0	27.144	4.3
0	27.731	4.3
0	28.261	4.3
0	51.225	4.3
0	54.986	4.3
0	60.315	4.3
0	7.908	4.3
0	8.515	4.3
0	10.27	4.3
0	10.939	4.3
0	11.26	4.3
0	14.574	4.3
0	17.955	4.3
0	20.466	4.3
0	23.461	4.3
0	26.739	4.3
0	28.159	4.3
0	58.82	4.3
0	32.543	4.4
0	18.275	4.4
0	5.445	4.4
0	7.07	4.4
0	11.33	4.4
0	12.468	4.4
0	13.446	4.4
0	15.808	4.4
0	16.968	4.4
0	17.284	4.4
0	19.666	4.4
0	42.702	4.4
0	5.68	4.4
0	6.602	4.4
0	6.645	4.4
0	8.455	4.4
0	9.498	4.4
0	9.677	4.4
0	9.899	4.4
0	10.522	4.4
0	11.337	4.4
0	12.015	4.4
0	12.35	4.4
0	12.367	4.4
0	13.746	4.4
0	13.915	4.4
0	14.429	4.4
0	14.894	4.4
0	14.901	4.4
0	15.652	4.4
0	15.833	4.4
0	16.239	4.4
0	16.968	4.4
0	18.138	4.4
0	18.21	4.4
0	18.253	4.4
0	18.5	4.4
0	19.478	4.4
0	19.509	4.4
0	19.745	4.4
0	19.777	4.4
0	20.306	4.4
0	22.155	4.4
0	22.253	4.4
0	23.38	4.4
0	24.145	4.4
0	25.181	4.4
0	26.751	4.4
0	30.358	4.4
0	34.769	4.4
0	38.484	4.4
0	39.291	4.4
0	56.142	4.4
0	49.623	4.4
0	63.758	4.4
0	9.538	4.4
0	15.061	4.4
0	18.069	4.4
0	21.521	4.4
0	29.999	4.4
0	34.282	4.4
0	5.073	4.5
0	15.743	4.5
0	6.633	4.5
0	9.447	4.5
0	10.703	4.5
0	12.658	4.5
0	12.718	4.5
0	12.852	4.5
0	13.973	4.5
0	18.362	4.5
0	20.259	4.5
0	20.909	4.5
0	21.521	4.5
0	21.628	4.5
0	21.793	4.5
0	29.808	4.5
0	53.594	4.5
0	8.515	4.5
0	12.212	4.5
0	13.082	4.5
0	13.89	4.5
0	15.817	4.5
0	16.311	4.5
0	17.218	4.5
0	20.464	4.5
0	21.59	4.5
0	22.365	4.5
0	22.735	4.5
0	26.391	4.5
0	29.686	4.5
0	54.688	4.5
0	8.937	4.5
0	12.338	4.5
0	38.936	4.5
0	10.401	4.6
0	10.881	4.6
0	11.337	4.6
0	17.278	4.6
0	18.745	4.6
0	19.518	4.6
0	21.558	4.6
0	28.167	4.6
0	57.929	4.6
0	6.432	4.6
0	6.52	4.6
0	8.463	4.6
0	9.416	4.6
0	13.067	4.6
0	13.149	4.6
0	13.56	4.6
0	15.383	4.6
0	15.605	4.6
0	15.652	4.6
0	15.683	4.6
0	16.181	4.6
0	19.52	4.6
0	21.151	4.6
0	27.176	4.6
0	27.561	4.6
0	29.582	4.6
0	39.491	4.6
0	80.312	4.6
0	9.728	4.6
0	12.402	4.6
0	14.252	4.6
0	14.614	4.6
0	16.522	4.6
0	16.565	4.6
0	17.185	4.6
0	18.925	4.6
0	19.173	4.6
0	20.322	4.6
0	25.293	4.6
0	25.735	4.6
0	22.365	4.7
0	5.572	4.7
0	7.286	4.7
0	9.416	4.7
0	10.361	4.7
0	11.622	4.7
0	11.921	4.7
0	12.35	4.7
0	12.721	4.7
0	12.972	4.7
0	13.998	4.7
0	14.614	4.7
0	14.915	4.7
0	15.027	4.7
0	16.063	4.7
0	16.486	4.7
0	17.21	4.7
0	17.573	4.7
0	17.807	4.7
0	17.988	4.7
0	18.788	4.7
0	18.805	4.7
0	19.029	4.7
0	21.007	4.7
0	21.813	4.7
0	25.735	4.7
0	25.848	4.7
0	32.759	4.7
0	33.913	4.7
0	56.041	4.7
0	63.593	4.7
0	66.676	4.7
0	56.197	4.7
0	64.226	4.7
0	4.997	4.7
0	5.403	4.7
0	7.523	4.7
0	8.939	4.7
0	9.229	4.7
0	10.782	4.7
0	10.851	4.7
0	11.138	4.7
0	15.503	4.7
0	17.526	4.7
0	19.081	4.7
0	21.501	4.7
0	22.355	4.7
0	23.735	4.7
0	23.765	4.7
0	24.187	4.7
0	25.376	4.7
0	26.404	4.7
0	28.815	4.7
0	29.182	4.7
0	35.279	4.7
0	65.004	4.7
0	9.728	4.7
0	21.778	4.7
0	16.772	4.77
0	12.052	4.79
0	21.398	4.8
0	7.733	4.8
0	10.074	4.8
0	11.826	4.8
0	13.006	4.8
0	13.752	4.8
0	16.908	4.8
0	17.286	4.8
0	17.299	4.8
0	18.596	4.8
0	21.408	4.8
0	21.628	4.8
0	22.549	4.8
0	23.357	4.8
0	23.364	4.8
0	25.931	4.8
0	25.931	4.8
0	29.859	4.8
0	29.999	4.8
0	29.999	4.8
0	53.484	4.8
0	77.8	4.8
0	6.404	4.8
0	9.204	4.8
0	9.447	4.8
0	11.267	4.8
0	11.33	4.8
0	11.616	4.8
0	11.707	4.8
0	12.695	4.8
0	13.278	4.8
0	13.478	4.8
0	13.545	4.8
0	13.759	4.8
0	13.926	4.8
0	14.959	4.8
0	15.319	4.8
0	16.196	4.8
0	17.501	4.8
0	17.604	4.8
0	17.614	4.8
0	17.765	4.8
0	17.953	4.8
0	18.047	4.8
0	18.132	4.8
0	18.289	4.8
0	18.648	4.8
0	18.843	4.8
0	19.777	4.8
0	20.552	4.8
0	20.811	4.8
0	21.021	4.8
0	21.133	4.8
0	22.111	4.8
0	22.406	4.8
0	22.701	4.8
0	23.364	4.8
0	25.291	4.8
0	26.719	4.8
0	27.731	4.8
0	28.282	4.8
0	28.703	4.8
0	34.915	4.8
0	35.183	4.8
0	85.153	4.8
0	91.965	4.8
0	12.543	4.8
0	12.554	4.8
0	18.047	4.8
0	18.089	4.8
0	18.605	4.8
0	18.667	4.8
0	19.717	4.8
0	19.935	4.8
0	22.179	4.8
0	23.009	4.8
0	24.354	4.8
0	25.205	4.8
0	15.008	4.87
0	14.054	4.89
0	13.238	4.9
0	27.562	4.9
0	28.953	4.9
0	34.679	4.9
0	20.992	4.9
0	4.299	4.9
0	5.002	4.9
0	5.013	4.9
0	5.258	4.9
0	5.428	4.9
0	5.971	4.9
0	7.296	4.9
0	8.758	4.9
0	8.939	4.9
0	9.424	4.9
0	9.923	4.9
0	10.693	4.9
0	10.794	4.9
0	10.951	4.9
0	11.03	4.9
0	11.662	4.9
0	11.972	4.9
0	12.02	4.9
0	12.41	4.9
0	12.41	4.9
0	12.472	4.9
0	12.79	4.9
0	12.978	4.9
0	13.043	4.9
0	13.867	4.9
0	14.208	4.9
0	14.211	4.9
0	14.346	4.9
0	14.91	4.9
0	15.325	4.9
0	16.211	4.9
0	16.384	4.9
0	16.665	4.9
0	16.833	4.9
0	16.932	4.9
0	17.094	4.9
0	17.27	4.9
0	18.047	4.9
0	18.402	4.9
0	18.413	4.9
0	19.882	4.9
0	20.091	4.9
0	20.454	4.9
0	20.811	4.9
0	20.894	4.9
0	21.007	4.9
0	21.041	4.9
0	21.043	4.9
0	21.577	4.9
0	21.781	4.9
0	22.868	4.9
0	22.979	4.9
0	23.614	4.9
0	24.609	4.9
0	24.821	4.9
0	24.984	4.9
0	27.601	4.9
0	27.613	4.9
0	29.169	4.9
0	29.303	4.9
0	29.551	4.9
0	29.859	4.9
0	32.116	4.9
0	43.69	4.9
0	37.581	4.9
0	38.646	4.9
0	40.58	4.9
0	52.508	4.9
0	52.846	4.9
0	53.07	4.9
0	93.601	4.9
0	66.715	4.9
0	4.979	4.9
0	5.002	4.9
0	7.267	4.9
0	10.073	4.9
0	12.466	4.9
0	12.869	4.9
0	14.915	4.9
0	15.835	4.9
0	16.348	4.9
0	22.29	4.9
0	24.51	4.9
0	25.201	4.9
0	26.365	4.9
0	52.304	4.9
0	62.147	4.9
0	82.051	4.9
0	58.478	4.9
0	14.194	5
0	15.629	5
0	21.068	5
0	4.983	5
0	5.011	5
0	5.141	5
0	5.219	5
0	5.696	5
0	6.404	5
0	6.537	5
0	6.755	5
0	7.34	5
0	7.702	5
0	7.854	5
0	8.055	5
0	8.091	5
0	8.139	5
0	8.401	5
0	8.727	5
0	8.828	5
0	8.951	5
0	9.229	5
0	9.411	5
0	9.498	5
0	9.53	5
0	10.27	5
0	10.881	5
0	10.939	5
0	11.099	5
0	11.1	5
0	11.107	5
0	11.698	5
0	11.788	5
0	12.554	5
0	12.795	5
0	12.833	5
0	13.114	5
0	13.514	5
0	13.552	5
0	14.084	5
0	14.236	5
0	14.581	5
0	14.77	5
0	15.325	5
0	15.391	5
0	16.243	5
0	16.411	5
0	16.476	5
0	16.565	5
0	16.813	5
0	16.88	5
0	17.057	5
0	17.09	5
0	17.185	5
0	17.974	5
0	20.466	5
0	21.675	5
0	21.784	5
0	21.921	5
0	22.155	5
0	22.253	5
0	22.923	5
0	23.063	5
0	24.786	5
0	25.787	5
0	26.393	5
0	29.947	5
0	38.296	5
0	50.642	5
0	63.246	5
0	5.642	5
0	6.645	5
0	8.524	5
0	8.885	5
0	8.921	5
0	9.833	5
0	10.693	5
0	11.726	5
0	12.466	5
0	13.101	5
0	13.926	5
0	15.149	5
0	15.722	5
0	16.695	5
0	19.478	5
0	19.487	5
0	19.586	5
0	19.729	5
0	19.953	5
0	20.238	5
0	20.754	5
0	21.618	5
0	22.288	5
0	22.879	5
0	22.981	5
0	24.423	5
0	27.111	5
0	27.341	5
0	28.059	5
0	29.998	5
0	37.102	5
0	45.322	5
0	5.001	5
0	20.814	5
0	79.979	5
0	21.748	5.1
0	6.697	5.1
0	8.885	5.1
0	10.377	5.1
0	10.38	5.1
0	11.345	5.1
0	11.478	5.1
0	12.127	5.1
0	12.482	5.1
0	12.621	5.1
0	12.869	5.1
0	12.876	5.1
0	13.213	5.1
0	14.194	5.1
0	14.955	5.1
0	15.14	5.1
0	15.158	5.1
0	15.543	5.1
0	15.926	5.1
0	16.181	5.1
0	16.705	5.1
0	16.908	5.1
0	17.232	5.1
0	17.628	5.1
0	17.807	5.1
0	18.804	5.1
0	18.808	5.1
0	19.207	5.1
0	19.49	5.1
0	20.165	5.1
0	21.155	5.1
0	21.498	5.1
0	23.323	5.1
0	25.48	5.1
0	26.375	5.1
0	29.551	5.1
0	36.005	5.1
0	40.229	5.1
0	43.285	5.1
0	61.079	5.1
0	79.444	5.1
0	7.523	5.1
0	8.033	5.1
0	9.179	5.1
0	9.533	5.1
0	9.728	5.1
0	10.493	5.1
0	10.578	5.1
0	11.032	5.1
0	11.032	5.1
0	11.099	5.1
0	11.142	5.1
0	11.202	5.1
0	11.354	5.1
0	11.406	5.1
0	11.616	5.1
0	11.921	5.1
0	12.015	5.1
0	12.466	5.1
0	12.795	5.1
0	12.865	5.1
0	13.07	5.1
0	13.596	5.1
0	13.771	5.1
0	13.874	5.1
0	13.926	5.1
0	14.252	5.1
0	14.304	5.1
0	14.614	5.1
0	14.901	5.1
0	15.503	5.1
0	15.614	5.1
0	16.01	5.1
0	16.43	5.1
0	16.767	5.1
0	17.141	5.1
0	17.306	5.1
0	17.598	5.1
0	17.631	5.1
0	18.761	5.1
0	19.171	5.1
0	19.388	5.1
0	19.613	5.1
0	20.863	5.1
0	21.034	5.1
0	21.131	5.1
0	21.487	5.1
0	21.813	5.1
0	21.895	5.1
0	22.24	5.1
0	22.278	5.1
0	22.579	5.1
0	23.704	5.1
0	23.96	5.1
0	27.424	5.1
0	27.72	5.1
0	29.043	5.1
0	29.182	5.1
0	36.21	5.1
0	37.448	5.1
0	50.72	5.1
0	54.112	5.1
0	79.078	5.1
0	51.808	5.1
0	89.994	5.1
0	22.522	5.1
0	23.307	5.1
0	38.553	5.1
0	13.32	5.2
0	15.926	5.2
0	47.028	5.2
0	4.121	5.2
0	5.389	5.2
0	5.914	5.2
0	7.052	5.2
0	7.307	5.2
0	7.772	5.2
0	9.071	5.2
0	9.495	5.2
0	9.68	5.2
0	10.693	5.2
0	11.248	5.2
0	11.441	5.2
0	11.669	5.2
0	11.847	5.2
0	12.442	5.2
0	12.554	5.2
0	12.718	5.2
0	14.614	5.2
0	14.78	5.2
0	14.808	5.2
0	15.583	5.2
0	15.614	5.2
0	15.658	5.2
0	15.677	5.2
0	15.829	5.2
0	15.87	5.2
0	16.303	5.2
0	16.55	5.2
0	16.689	5.2
0	17.573	5.2
0	17.633	5.2
0	19.495	5.2
0	19.52	5.2
0	19.623	5.2
0	20.05	5.2
0	20.38	5.2
0	21.043	5.2
0	21.043	5.2
0	21.273	5.2
0	22.288	5.2
0	22.328	5.2
0	22.879	5.2
0	22.919	5.2
0	23.712	5.2
0	24.318	5.2
0	25.376	5.2
0	26.36	5.2
0	26.404	5.2
0	27.05	5.2
0	28.003	5.2
0	28.129	5.2
0	29.999	5.2
0	32.463	5.2
0	41.102	5.2
0	45.005	5.2
0	49.623	5.2
0	56.176	5.2
0	63.975	5.2
0	55.929	5.2
0	79.92	5.2
0	3.122	5.2
0	10.88	5.2
0	11.867	5.2
0	14.72	5.2
0	16.462	5.2
0	17.697	5.2
0	17.902	5.2
0	21.252	5.2
0	23.077	5.2
0	31.407	5.2
0	5.311	5.3
0	5.564	5.3
0	6.602	5.3
0	7.052	5.3
0	7.286	5.3
0	9.538	5.3
0	10.151	5.3
0	11.354	5.3
0	11.622	5.3
0	12.442	5.3
0	13.691	5.3
0	14.035	5.3
0	14.808	5.3
0	14.936	5.3
0	15.098	5.3
0	15.121	5.3
0	18.345	5.3
0	18.949	5.3
0	20.444	5.3
0	20.858	5.3
0	23.476	5.3
0	29.608	5.3
0	29.998	5.3
0	79.365	5.3
0	4.398	5.3
0	5.002	5.3
0	5.213	5.3
0	8.804	5.3
0	9.424	5.3
0	12.41	5.3
0	13.439	5.3
0	13.746	5.3
0	13.999	5.3
0	14.402	5.3
0	15.874	5.3
0	16.963	5.3
0	17.217	5.3
0	18.884	5.3
0	20.802	5.3
0	20.807	5.3
0	21.068	5.3
0	21.832	5.3
0	22.179	5.3
0	29.998	5.3
0	39.881	5.3
0	38.045	5.3
0	50.158	5.3
0	64.599	5.3
0	86.703	5.3
0	18.21	5.3
0	5.002	5.4
0	5.335	5.4
0	17.181	5.4
0	18.619	5.4
0	11.032	5.4
0	11.98	5.4
0	13.007	5.4
0	13.439	5.4
0	14.477	5.4
0	14.485	5.4
0	14.955	5.4
0	15.391	5.4
0	15.522	5.4
0	15.758	5.4
0	16.814	5.4
0	21.092	5.4
0	22.892	5.4
0	23.364	5.4
0	24.115	5.4
0	24.609	5.4
0	27.787	5.4
0	29.902	5.4
0	32.454	5.4
0	41.928	5.4
0	53.089	5.4
0	81.384	5.4
0	12.26	5.4
0	16.568	5.4
0	11.111	5.43
0	27.601	5.5
0	5.986	5.5
0	6.624	5.5
0	6.851	5.5
0	9.082	5.5
0	10.847	5.5
0	12.02	5.5
0	13.114	5.5
0	13.559	5.5
0	13.691	5.5
0	13.759	5.5
0	14.344	5.5
0	14.378	5.5
0	14.726	5.5
0	15.145	5.5
0	15.762	5.5
0	15.78	5.5
0	16.219	5.5
0	16.535	5.5
0	16.995	5.5
0	17.751	5.5
0	17.793	5.5
0	18.912	5.5
0	19.613	5.5
0	19.633	5.5
0	20.043	5.5
0	20.77	5.5
0	21.031	5.5
0	24.188	5.5
0	26.271	5.5
0	27.613	5.5
0	29.998	5.5
0	29.999	5.5
0	36.685	5.5
0	13.356	5.5
0	13.56	5.5
0	13.695	5.5
0	15.01	5.5
0	18.227	5.5
0	20.418	5.5
0	22.855	5.5
0	24.928	5.5
0	25.272	5.5
0	27.12	5.5
0	44.897	5.5
0	4.36	5.6
0	5.272	5.6
0	7.648	5.6
0	10.401	5.6
0	12.21	5.6
0	12.865	5.6
0	13.56	5.6
0	15.368	5.6
0	16.063	5.6
0	16.268	5.6
0	16.311	5.6
0	16.531	5.6
0	16.719	5.6
0	16.871	5.6
0	18.208	5.6
0	18.287	5.6
0	18.596	5.6
0	21.464	5.6
0	23.619	5.6
0	23.701	5.6
0	23.73	5.6
0	28.159	5.6
0	29.066	5.6
0	32.091	5.6
0	57.276	5.6
0	5.002	5.6
0	5.093	5.6
0	6.397	5.6
0	7.045	5.6
0	13.834	5.6
0	14.89	5.6
0	15.658	5.6
0	16.531	5.6
0	19.144	5.6
0	26.106	5.6
0	50.302	5.6
0	38.717	5.6
0	15.522	5.63
0	29.303	5.7
0	10.777	5.7
0	12.605	5.7
0	12.907	5.7
0	13.802	5.7
0	17.217	5.7
0	17.628	5.7
0	24.51	5.7
0	25.183	5.7
0	25.252	5.7
0	25.291	5.7
0	6.397	5.8
0	18.047	5.8
0	19.148	5.8
