# Supplementary material for: Hyperglycemia impairs cognitive function by inducing mitochondrial damage through lactylation of LRPPRC at K223
Source: EMBO Mol Med. 2026 Apr 6;18(6):2038–61. doi: 10.1038/s44321-026-00422-8 (PMC13269535; doi:10.1038/s44321-026-00422-8)
Supplement: Supplementary file 9 — Source data Fig. 7 [file 44321_2026_422_MOESM9_ESM.zip › Figure 7/7G/Figure 7G.xlsx]

## Sheet: Sheet1
LRPPRC K224la	Time	Status
21.453	2.4	0
13.349	2.7	0
5.661	2.8	0
12.461	3.1	0
17.339	3.2	0
16.771	3.3	0
18.792	3.5	0
14.828	3.8	0
19.148	3.8	0
29.182	3.8	0
38.508	3.8	0
10.888	3.9	0
15.263	3.9	0
3.728	4	0
5.001	4	0
5.011	4	0
7.797	4	0
8.606	4	0
9.533	4	0
9.68	4	0
11.267	4	0
12.02	4	0
12.204	4	0
13.735	4	0
14.572	4	0
15.607	4	0
15.78	4	0
16.082	4	0
17.312	4	0
18.058	4	0
18.833	4	0
19.613	4	0
20.322	4	0
21.122	4	0
21.647	4	0
26.448	4	0
28.059	4	0
28.208	4	0
29.583	4	0
29.979	4	0
61.609	4	0
5.002	4	0
6.715	4	0
8.524	4	0
9.083	4	0
10.667	4	0
13.082	4	0
14.551	4	0
15.124	4	0
16.321	4	0
17.598	4	0
18.104	4	0
18.175	4	0
18.185	4	0
18.289	4	0
20.807	4	0
21.007	4	0
21.054	4	0
21.177	4	0
22.027	4	0
23.357	4	0
27.02	4	0
27.219	4	0
29.043	4	0
29.216	4	0
29.998	4	0
29.999	4	0
41.124	4	0
46.803	4	0
13.279	4	0
16.84	4	0
23.619	4	0
31.434	4	0
49.803	4	0
16.185	4.1	0
5.001	4.1	0
5.781	4.1	0
6.398	4.1	0
7.324	4.1	0
7.759	4.1	0
7.797	4.1	0
9.411	4.1	0
9.533	4.1	0
9.807	4.1	0
10.21	4.1	0
10.234	4.1	0
10.88	4.1	0
11.567	4.1	0
11.867	4.1	0
12.273	4.1	0
12.719	4.1	0
12.755	4.1	0
12.79	4.1	0
12.833	4.1	0
13.771	4.1	0
13.854	4.1	0
14.777	4.1	0
14.892	4.1	0
15.157	4.1	0
15.224	4.1	0
15.383	4.1	0
15.49	4.1	0
16.356	4.1	0
16.468	4.1	0
17.922	4.1	0
18.738	4.1	0
19.363	4.1	0
20.056	4.1	0
20.091	4.1	0
20.091	4.1	0
20.143	4.1	0
20.387	4.1	0
20.408	4.1	0
21.832	4.1	0
22.829	4.1	0
24.269	4.1	0
25.981	4.1	0
28.261	4.1	0
30.128	4.1	0
30.545	4.1	0
33.128	4.1	0
42.043	4.1	0
42.933	4.1	0
47.378	4.1	0
56.879	4.1	0
38.788	4.1	0
60.953	4.1	0
5.001	4.1	0
6.178	4.1	0
10.952	4.1	0
13.253	4.1	0
14.001	4.1	0
14.877	4.1	0
14.892	4.1	0
15.643	4.1	0
17.088	4.1	0
17.366	4.1	0
18.056	4.1	0
20.347	4.1	0
22.496	4.1	0
25.229	4.1	0
25.542	4.1	0
4.213	4.2	0
5.001	4.2	0
5.222	4.2	0
7.564	4.2	0
9.138	4.2	0
10.074	4.2	0
11.33	4.2	0
12.425	4.2	0
13.006	4.2	0
13.118	4.2	0
13.412	4.2	0
13.466	4.2	0
14.603	4.2	0
16.147	4.2	0
17.22	4.2	0
17.496	4.2	0
17.791	4.2	0
19.089	4.2	0
19.919	4.2	0
21.647	4.2	0
22.044	4.2	0
27.737	4.2	0
27.816	4.2	0
29.25	4.2	0
33.879	4.2	0
5.811	4.2	0
11.924	4.2	0
13.62	4.2	0
15.508	4.2	0
15.838	4.2	0
17.141	4.2	0
19.623	4.2	0
20.05	4.2	0
20.295	4.2	0
21.825	4.2	0
22.517	4.2	0
23.476	4.2	0
23.735	4.2	0
26.169	4.2	0
26.667	4.2	0
27.626	4.2	0
36.995	4.2	0
35.858	4.2	0
62.914	4.2	0
4.564	4.2	0
5.332	4.2	0
8.29	4.2	0
11.1	4.2	0
15.583	4.2	0
9.198	4.3	0
9.835	4.3	0
13.915	4.3	0
19.936	4.3	0
22.308	4.3	0
4.975	4.3	0
5.389	4.3	0
5.716	4.3	0
5.745	4.3	0
9.53	4.3	0
10.073	4.3	0
11.707	4.3	0
11.869	4.3	0
13.051	4.3	0
15.583	4.3	0
17.276	4.3	0
17.347	4.3	0
17.692	4.3	0
18.745	4.3	0
18.884	4.3	0
21.738	4.3	0
24.659	4.3	0
26.481	4.3	0
27.144	4.3	0
27.731	4.3	0
28.261	4.3	0
51.225	4.3	0
54.986	4.3	0
60.315	4.3	0
7.908	4.3	0
8.515	4.3	0
10.27	4.3	0
10.939	4.3	0
11.26	4.3	0
14.574	4.3	0
17.955	4.3	0
20.466	4.3	0
23.461	4.3	0
26.739	4.3	0
28.159	4.3	0
58.82	4.3	0
32.543	4.4	0
18.275	4.4	0
5.445	4.4	0
7.07	4.4	0
11.33	4.4	0
12.468	4.4	0
13.446	4.4	0
15.808	4.4	0
16.968	4.4	0
17.284	4.4	0
19.666	4.4	0
42.702	4.4	0
5.68	4.4	0
6.602	4.4	0
6.645	4.4	0
8.455	4.4	0
9.498	4.4	0
9.677	4.4	0
9.899	4.4	0
10.522	4.4	0
11.337	4.4	0
12.015	4.4	0
12.35	4.4	0
12.367	4.4	0
13.746	4.4	0
13.915	4.4	0
14.429	4.4	0
14.894	4.4	0
14.901	4.4	0
15.652	4.4	0
15.833	4.4	0
16.239	4.4	0
16.968	4.4	0
18.138	4.4	0
18.21	4.4	0
18.253	4.4	0
18.5	4.4	0
19.478	4.4	0
19.509	4.4	0
19.745	4.4	0
19.777	4.4	0
20.306	4.4	0
22.155	4.4	0
22.253	4.4	0
23.38	4.4	0
24.145	4.4	0
25.181	4.4	0
26.751	4.4	0
30.358	4.4	0
34.769	4.4	0
38.484	4.4	0
39.291	4.4	0
56.142	4.4	0
49.623	4.4	0
63.758	4.4	0
9.538	4.4	0
15.061	4.4	0
18.069	4.4	0
21.521	4.4	0
29.999	4.4	0
34.282	4.4	0
5.073	4.5	0
15.743	4.5	0
6.633	4.5	0
9.447	4.5	0
10.703	4.5	0
12.658	4.5	0
12.718	4.5	0
12.852	4.5	0
13.973	4.5	0
18.362	4.5	0
20.259	4.5	0
20.909	4.5	0
21.521	4.5	0
21.628	4.5	0
21.793	4.5	0
29.808	4.5	0
53.594	4.5	0
8.515	4.5	0
12.212	4.5	0
13.082	4.5	0
13.89	4.5	0
15.817	4.5	0
16.311	4.5	0
17.218	4.5	0
20.464	4.5	0
21.59	4.5	0
22.365	4.5	0
22.735	4.5	0
26.391	4.5	0
29.686	4.5	0
54.688	4.5	0
8.937	4.5	0
12.338	4.5	0
38.936	4.5	0
10.401	4.6	0
10.881	4.6	0
11.337	4.6	0
17.278	4.6	0
18.745	4.6	0
19.518	4.6	0
21.558	4.6	0
28.167	4.6	0
57.929	4.6	0
6.432	4.6	0
6.52	4.6	0
8.463	4.6	0
9.416	4.6	0
13.067	4.6	0
13.149	4.6	0
13.56	4.6	0
15.383	4.6	0
15.605	4.6	0
15.652	4.6	0
15.683	4.6	0
16.181	4.6	0
19.52	4.6	0
21.151	4.6	0
27.176	4.6	0
27.561	4.6	0
29.582	4.6	0
39.491	4.6	0
80.312	4.6	0
9.728	4.6	0
12.402	4.6	0
14.252	4.6	0
14.614	4.6	0
16.522	4.6	0
16.565	4.6	0
17.185	4.6	0
18.925	4.6	0
19.173	4.6	0
20.322	4.6	0
25.293	4.6	0
25.735	4.6	0
22.365	4.7	0
5.572	4.7	0
7.286	4.7	0
9.416	4.7	0
10.361	4.7	0
11.622	4.7	0
11.921	4.7	0
12.35	4.7	0
12.721	4.7	0
12.972	4.7	0
13.998	4.7	0
14.614	4.7	0
14.915	4.7	0
15.027	4.7	0
16.063	4.7	0
16.486	4.7	0
17.21	4.7	0
17.573	4.7	0
17.807	4.7	0
17.988	4.7	0
18.788	4.7	0
18.805	4.7	0
19.029	4.7	0
21.007	4.7	0
21.813	4.7	0
25.735	4.7	0
25.848	4.7	0
32.759	4.7	0
33.913	4.7	0
56.041	4.7	0
63.593	4.7	0
66.676	4.7	0
56.197	4.7	0
64.226	4.7	0
4.997	4.7	0
5.403	4.7	0
7.523	4.7	0
8.939	4.7	0
9.229	4.7	0
10.782	4.7	0
10.851	4.7	0
11.138	4.7	0
15.503	4.7	0
17.526	4.7	0
19.081	4.7	0
21.501	4.7	0
22.355	4.7	0
23.735	4.7	0
23.765	4.7	0
24.187	4.7	0
25.376	4.7	0
26.404	4.7	0
28.815	4.7	0
29.182	4.7	0
35.279	4.7	0
65.004	4.7	0
9.728	4.7	0
21.778	4.7	0
16.772	4.77	0
12.052	4.79	0
21.398	4.8	0
7.733	4.8	0
10.074	4.8	0
11.826	4.8	0
13.006	4.8	0
13.752	4.8	0
16.908	4.8	0
17.286	4.8	0
17.299	4.8	0
18.596	4.8	0
21.408	4.8	0
21.628	4.8	0
22.549	4.8	0
23.357	4.8	0
23.364	4.8	0
25.931	4.8	0
25.931	4.8	0
29.859	4.8	0
29.999	4.8	0
29.999	4.8	0
53.484	4.8	0
77.8	4.8	0
6.404	4.8	0
9.204	4.8	0
9.447	4.8	0
11.267	4.8	0
11.33	4.8	0
11.616	4.8	0
11.707	4.8	0
12.695	4.8	0
13.278	4.8	0
13.478	4.8	0
13.545	4.8	0
13.759	4.8	0
13.926	4.8	0
14.959	4.8	0
15.319	4.8	0
16.196	4.8	0
17.501	4.8	0
17.604	4.8	0
17.614	4.8	0
17.765	4.8	0
17.953	4.8	0
18.047	4.8	0
18.132	4.8	0
18.289	4.8	0
18.648	4.8	0
18.843	4.8	0
19.777	4.8	0
20.552	4.8	0
20.811	4.8	0
21.021	4.8	0
21.133	4.8	0
22.111	4.8	0
22.406	4.8	0
22.701	4.8	0
23.364	4.8	0
25.291	4.8	0
26.719	4.8	0
27.731	4.8	0
28.282	4.8	0
28.703	4.8	0
34.915	4.8	0
35.183	4.8	0
85.153	4.8	0
91.965	4.8	0
12.543	4.8	0
12.554	4.8	0
18.047	4.8	0
18.089	4.8	0
18.605	4.8	0
18.667	4.8	0
19.717	4.8	0
19.935	4.8	0
22.179	4.8	0
23.009	4.8	0
24.354	4.8	0
25.205	4.8	0
15.008	4.87	0
14.054	4.89	0
13.238	4.9	0
27.562	4.9	0
28.953	4.9	0
34.679	4.9	0
20.992	4.9	0
4.299	4.9	0
5.002	4.9	0
5.013	4.9	0
5.258	4.9	0
5.428	4.9	0
5.971	4.9	0
7.296	4.9	0
8.758	4.9	0
8.939	4.9	0
9.424	4.9	0
9.923	4.9	0
10.693	4.9	0
10.794	4.9	0
10.951	4.9	0
11.03	4.9	0
11.662	4.9	0
11.972	4.9	0
12.02	4.9	0
12.41	4.9	0
12.41	4.9	0
12.472	4.9	0
12.79	4.9	0
12.978	4.9	0
13.043	4.9	0
13.867	4.9	0
14.208	4.9	0
14.211	4.9	0
14.346	4.9	0
14.91	4.9	0
15.325	4.9	0
16.211	4.9	0
16.384	4.9	0
16.665	4.9	0
16.833	4.9	0
16.932	4.9	0
17.094	4.9	0
17.27	4.9	0
18.047	4.9	0
18.402	4.9	0
18.413	4.9	0
19.882	4.9	0
20.091	4.9	0
20.454	4.9	0
20.811	4.9	0
20.894	4.9	0
21.007	4.9	0
21.041	4.9	0
21.043	4.9	0
21.577	4.9	0
21.781	4.9	0
22.868	4.9	0
22.979	4.9	0
23.614	4.9	0
24.609	4.9	0
24.821	4.9	0
24.984	4.9	0
27.601	4.9	0
27.613	4.9	0
29.169	4.9	0
29.303	4.9	0
29.551	4.9	0
29.859	4.9	0
32.116	4.9	0
43.69	4.9	0
37.581	4.9	0
38.646	4.9	0
40.58	4.9	0
52.508	4.9	0
52.846	4.9	0
53.07	4.9	0
93.601	4.9	0
66.715	4.9	0
4.979	4.9	0
5.002	4.9	0
7.267	4.9	0
10.073	4.9	0
12.466	4.9	0
12.869	4.9	0
14.915	4.9	0
15.835	4.9	0
16.348	4.9	0
22.29	4.9	0
24.51	4.9	0
25.201	4.9	0
26.365	4.9	0
52.304	4.9	0
62.147	4.9	0
82.051	4.9	0
58.478	4.9	0
14.194	5	0
15.629	5	0
21.068	5	0
4.983	5	0
5.011	5	0
5.141	5	0
5.219	5	0
5.696	5	0
6.404	5	0
6.537	5	0
6.755	5	0
7.34	5	0
7.702	5	0
7.854	5	0
8.055	5	0
8.091	5	0
8.139	5	0
8.401	5	0
8.727	5	0
8.828	5	0
8.951	5	0
9.229	5	0
9.411	5	0
9.498	5	0
9.53	5	0
10.27	5	0
10.881	5	0
10.939	5	0
11.099	5	0
11.1	5	0
11.107	5	0
11.698	5	0
11.788	5	0
12.554	5	0
12.795	5	0
12.833	5	0
13.114	5	0
13.514	5	0
13.552	5	0
14.084	5	0
14.236	5	0
14.581	5	0
14.77	5	0
15.325	5	0
15.391	5	0
16.243	5	0
16.411	5	0
16.476	5	0
16.565	5	0
16.813	5	0
16.88	5	0
17.057	5	0
17.09	5	0
17.185	5	0
17.974	5	0
20.466	5	0
21.675	5	0
21.784	5	0
21.921	5	0
22.155	5	0
22.253	5	0
22.923	5	0
23.063	5	0
24.786	5	0
25.787	5	0
26.393	5	0
29.947	5	0
38.296	5	0
50.642	5	0
63.246	5	0
5.642	5	0
6.645	5	0
8.524	5	0
8.885	5	0
8.921	5	0
9.833	5	0
10.693	5	0
11.726	5	0
12.466	5	0
13.101	5	0
13.926	5	0
15.149	5	0
15.722	5	0
16.695	5	0
19.478	5	0
19.487	5	0
19.586	5	0
19.729	5	0
19.953	5	0
20.238	5	0
20.754	5	0
21.618	5	0
22.288	5	0
22.879	5	0
22.981	5	0
24.423	5	0
27.111	5	0
27.341	5	0
28.059	5	0
29.998	5	0
37.102	5	0
45.322	5	0
5.001	5	0
20.814	5	0
79.979	5	0
21.748	5.1	0
6.697	5.1	0
8.885	5.1	0
10.377	5.1	0
10.38	5.1	0
11.345	5.1	0
11.478	5.1	0
12.127	5.1	0
12.482	5.1	0
12.621	5.1	0
12.869	5.1	0
12.876	5.1	0
13.213	5.1	0
14.194	5.1	0
14.955	5.1	0
15.14	5.1	0
15.158	5.1	0
15.543	5.1	0
15.926	5.1	0
16.181	5.1	0
16.705	5.1	0
16.908	5.1	0
17.232	5.1	0
17.628	5.1	0
17.807	5.1	0
18.804	5.1	0
18.808	5.1	0
19.207	5.1	0
19.49	5.1	0
20.165	5.1	0
21.155	5.1	0
21.498	5.1	0
23.323	5.1	0
25.48	5.1	0
26.375	5.1	0
29.551	5.1	0
36.005	5.1	0
40.229	5.1	0
43.285	5.1	0
61.079	5.1	0
79.444	5.1	0
7.523	5.1	0
8.033	5.1	0
9.179	5.1	0
9.533	5.1	0
9.728	5.1	0
10.493	5.1	0
10.578	5.1	0
11.032	5.1	0
11.032	5.1	0
11.099	5.1	0
11.142	5.1	0
11.202	5.1	0
11.354	5.1	0
11.406	5.1	0
11.616	5.1	0
11.921	5.1	0
12.015	5.1	0
12.466	5.1	0
12.795	5.1	0
12.865	5.1	0
13.07	5.1	0
13.596	5.1	0
13.771	5.1	0
13.874	5.1	0
13.926	5.1	0
14.252	5.1	0
14.304	5.1	0
14.614	5.1	0
14.901	5.1	0
15.503	5.1	0
15.614	5.1	0
16.01	5.1	0
16.43	5.1	0
16.767	5.1	0
17.141	5.1	0
17.306	5.1	0
17.598	5.1	0
17.631	5.1	0
18.761	5.1	0
19.171	5.1	0
19.388	5.1	0
19.613	5.1	0
20.863	5.1	0
21.034	5.1	0
21.131	5.1	0
21.487	5.1	0
21.813	5.1	0
21.895	5.1	0
22.24	5.1	0
22.278	5.1	0
22.579	5.1	0
23.704	5.1	0
23.96	5.1	0
27.424	5.1	0
27.72	5.1	0
29.043	5.1	0
29.182	5.1	0
36.21	5.1	0
37.448	5.1	0
50.72	5.1	0
54.112	5.1	0
79.078	5.1	0
51.808	5.1	0
89.994	5.1	0
22.522	5.1	0
23.307	5.1	0
38.553	5.1	0
13.32	5.2	0
15.926	5.2	0
47.028	5.2	0
4.121	5.2	0
5.389	5.2	0
5.914	5.2	0
7.052	5.2	0
7.307	5.2	0
7.772	5.2	0
9.071	5.2	0
9.495	5.2	0
9.68	5.2	0
10.693	5.2	0
11.248	5.2	0
11.441	5.2	0
11.669	5.2	0
11.847	5.2	0
12.442	5.2	0
12.554	5.2	0
12.718	5.2	0
14.614	5.2	0
14.78	5.2	0
14.808	5.2	0
15.583	5.2	0
15.614	5.2	0
15.658	5.2	0
15.677	5.2	0
15.829	5.2	0
15.87	5.2	0
16.303	5.2	0
16.55	5.2	0
16.689	5.2	0
17.573	5.2	0
17.633	5.2	0
19.495	5.2	0
19.52	5.2	0
19.623	5.2	0
20.05	5.2	0
20.38	5.2	0
21.043	5.2	0
21.043	5.2	0
21.273	5.2	0
22.288	5.2	0
22.328	5.2	0
22.879	5.2	0
22.919	5.2	0
23.712	5.2	0
24.318	5.2	0
25.376	5.2	0
26.36	5.2	0
26.404	5.2	0
27.05	5.2	0
28.003	5.2	0
28.129	5.2	0
29.999	5.2	0
32.463	5.2	0
41.102	5.2	0
45.005	5.2	0
49.623	5.2	0
56.176	5.2	0
63.975	5.2	0
55.929	5.2	0
79.92	5.2	0
3.122	5.2	0
10.88	5.2	0
11.867	5.2	0
14.72	5.2	0
16.462	5.2	0
17.697	5.2	0
17.902	5.2	0
21.252	5.2	0
23.077	5.2	0
31.407	5.2	0
5.311	5.3	0
5.564	5.3	0
6.602	5.3	0
7.052	5.3	0
7.286	5.3	0
9.538	5.3	0
10.151	5.3	0
11.354	5.3	0
11.622	5.3	0
12.442	5.3	0
13.691	5.3	0
14.035	5.3	0
14.808	5.3	0
14.936	5.3	0
15.098	5.3	0
15.121	5.3	0
18.345	5.3	0
18.949	5.3	0
20.444	5.3	0
20.858	5.3	0
23.476	5.3	0
29.608	5.3	0
29.998	5.3	0
79.365	5.3	0
4.398	5.3	0
5.002	5.3	0
5.213	5.3	0
8.804	5.3	0
9.424	5.3	0
12.41	5.3	0
13.439	5.3	0
13.746	5.3	0
13.999	5.3	0
14.402	5.3	0
15.874	5.3	0
16.963	5.3	0
17.217	5.3	0
18.884	5.3	0
20.802	5.3	0
20.807	5.3	0
21.068	5.3	0
21.832	5.3	0
22.179	5.3	0
29.998	5.3	0
39.881	5.3	0
38.045	5.3	0
50.158	5.3	0
64.599	5.3	0
86.703	5.3	0
18.21	5.3	0
5.002	5.4	0
5.335	5.4	0
17.181	5.4	0
18.619	5.4	0
11.032	5.4	0
11.98	5.4	0
13.007	5.4	0
13.439	5.4	0
14.477	5.4	0
14.485	5.4	0
14.955	5.4	0
15.391	5.4	0
15.522	5.4	0
15.758	5.4	0
16.814	5.4	0
21.092	5.4	0
22.892	5.4	0
23.364	5.4	0
24.115	5.4	0
24.609	5.4	0
27.787	5.4	0
29.902	5.4	0
32.454	5.4	0
41.928	5.4	0
53.089	5.4	0
81.384	5.4	0
12.26	5.4	0
16.568	5.4	0
11.111	5.43	0
27.601	5.5	0
5.986	5.5	0
6.624	5.5	0
6.851	5.5	0
9.082	5.5	0
10.847	5.5	0
12.02	5.5	0
13.114	5.5	0
13.559	5.5	0
13.691	5.5	0
13.759	5.5	0
14.344	5.5	0
14.378	5.5	0
14.726	5.5	0
15.145	5.5	0
15.762	5.5	0
15.78	5.5	0
16.219	5.5	0
16.535	5.5	0
16.995	5.5	0
17.751	5.5	0
17.793	5.5	0
18.912	5.5	0
19.613	5.5	0
19.633	5.5	0
20.043	5.5	0
20.77	5.5	0
21.031	5.5	0
24.188	5.5	0
26.271	5.5	0
27.613	5.5	0
29.998	5.5	0
29.999	5.5	0
36.685	5.5	0
13.356	5.5	0
13.56	5.5	0
13.695	5.5	0
15.01	5.5	0
18.227	5.5	0
20.418	5.5	0
22.855	5.5	0
24.928	5.5	0
25.272	5.5	0
27.12	5.5	0
44.897	5.5	0
4.36	5.6	0
5.272	5.6	0
7.648	5.6	0
10.401	5.6	0
12.21	5.6	0
12.865	5.6	0
13.56	5.6	0
15.368	5.6	0
16.063	5.6	0
16.268	5.6	0
16.311	5.6	0
16.531	5.6	0
16.719	5.6	0
16.871	5.6	0
18.208	5.6	0
18.287	5.6	0
18.596	5.6	0
21.464	5.6	0
23.619	5.6	0
23.701	5.6	0
23.73	5.6	0
28.159	5.6	0
29.066	5.6	0
32.091	5.6	0
57.276	5.6	0
5.002	5.6	0
5.093	5.6	0
6.397	5.6	0
7.045	5.6	0
13.834	5.6	0
14.89	5.6	0
15.658	5.6	0
16.531	5.6	0
19.144	5.6	0
26.106	5.6	0
50.302	5.6	0
38.717	5.6	0
15.522	5.63	0
29.303	5.7	0
10.777	5.7	0
12.605	5.7	0
12.907	5.7	0
13.802	5.7	0
17.217	5.7	0
17.628	5.7	0
24.51	5.7	0
25.183	5.7	0
25.252	5.7	0
25.291	5.7	0
6.397	5.8	0
18.047	5.8	0
19.148	5.8	0
30.578	0.8	1
26.628	0.8	1
22.46	0.8	1
43.56	0.8	1
33.009	0.8	1
22.405	0.9	1
83.549	0.9	1
22.574	0.9	1
32.893	1	1
26.724	1.1	1
12.719	1.1	1
5.002	1.2	1
38.789	1.3	1
19.693	1.3	1
5.856	1.3	1
25.154	1.4	1
34.381	1.4	1
34.069	1.5	1
31.838	1.5	1
38.788	1.5	1
52.361	1.5	1
18.982	1.5	1
10.782	1.6	1
13.159	1.6	1
63.987	1.8	1
16.88	1.8	1
18.14	1.8	1
37.151	1.8	1
61.015	1.8	1
33.728	1.9	1
22.659	1.9	1
18.121	2	1
19.31	2	1
20.609	2	1
16.063	2	1
15.327	2.1	1
12.507	2.1	1
5.212	2.2	1
20.072	2.2	1
18.806	2.2	1
53.167	2.2	1
13.373	2.3	1
18.109	2.3	1
38.648	2.3	1
81.317	2.3	1
26.731	2.3	1
8.417	2.4	1
26.778	2.4	1
47.571	2.4	1
38.642	2.4	1
6.128	2.4	1
36.418	2.5	1
33.888	2.5	1
9.709	2.6	1
21.272	2.6	1
39.748	2.6	1
10.352	2.6	1
10.458	2.6	1
18.978	2.6	1
24.864	2.6	1
40.257	2.6	1
39.599	2.7	1
62.277	2.7	1
13.079	2.7	1
49.78	2.7	1
11.947	2.8	1
13.135	2.8	1
20.559	2.8	1
21.642	2.8	1
77.921	2.8	1
14.03	2.9	1
17.276	2.9	1
24.202	3	1
56.362	3	1
17.918	3	1
50.572	3	1
15.969	3.1	1
28.386	3.1	1
22.285	3.1	1
7.932	3.1	1
48.198	3.2	1
11.725	3.2	1
17.259	3.2	1
24.886	3.2	1
14.016	3.2	1
11.128	3.2	1
60.186	3.2	1
42.653	3.3	1
17.633	3.4	1
12.972	3.4	1
16.376	3.4	1
18.401	3.4	1
23.579	3.4	1
14.77	3.4	1
17.692	3.4	1
23.53	3.4	1
33.698	3.5	1
17.568	3.5	1
20.673	3.5	1
29.591	3.5	1
32.422	3.5	1
14.78	3.6	1
16.023	3.6	1
43.223	3.6	1
12.254	3.7	1
78.383	3.7	1
7.853	3.7	1
14.632	3.7	1
25.218	3.7	1
18.556	3.7	1
34.057	3.7	1
4.892	3.8	1
8.921	3.8	1
13.943	3.8	1
18.04	3.8	1
51.366	3.8	1
33.429	3.8	1
43.22	3.8	1
5.173	3.8	1
18.294	3.8	1
18.227	3.9	1
23.828	3.9	1
16.175	3.9	1
24.85	3.9	1
42.715	3.9	1
58.028	3.9	1
22.027	3.9	1
23.078	3.9	1
35.737	3.9	1
38.241	3.9	1
28.382	4	1
46.91	4	1
51.078	4	1
61.898	4	1
16.356	4	1
6.128	4.1	1
12.66	4.1	1
14.485	4.1	1
14.752	4.1	1
18.01	4.1	1
19.523	4.1	1
29.998	4.1	1
33.288	4.1	1
42.846	4.1	1
42.512	4.1	1
12.795	4.2	1
16.175	4.2	1
28.374	4.2	1
6.875	4.2	1
33.471	4.2	1
9.922	4.2	1
18.132	4.2	1
12.26	4.2	1
15.498	4.2	1
15.965	4.2	1
24.823	4.2	1
18.148	4.2	1
69.729	4.2	1
46.816	4.2	1
14.777	4.3	1
27.74	4.3	1
45.932	4.4	1
87.687	4.4	1
31.189	4.5	1
23.979	4.5	1
37.093	4.5	1
17.299	4.5	1
17.614	4.5	1
30.794	4.5	1
33.232	4.5	1
41.372	4.5	1
62.086	4.5	1
17.659	4.6	1
15.123	4.6	1
59.001	4.6	1
42.749	4.6	1
41.513	4.7	1
71.406	4.7	1
15.124	4.8	1
61.67	4.8	1
25.521	4.8	1
14.948	4.8	1
36.084	4.8	1
71.653	4.9	1
39.967	4.9	1
36.618	4.9	1
38.717	4.9	1
24.636	5	1
33.963	5	1
78.472	5	1
63.846	5	1
15.718	5.1	1
17.573	5.1	1
39.948	5.1	1
64.429	5.1	1
16.62	5.1	1
34.185	5.2	1
11.128	5.2	1
29.185	5.2	1
88.301	5.2	1
23.482	5.2	1
15.044	5.3	1
27.562	5.3	1
38.646	5.3	1
18.619	5.4	1
12.65	5.4	1
22.382	5.4	1
17.985	5.5	1
15.959	5.6	1
17.955	5.6	1
16.147	5.6	1
