# Supplementary material for: Hyperglycemia impairs cognitive function by inducing mitochondrial damage through lactylation of LRPPRC at K223
Source: EMBO Mol Med. 2026 Apr 6;18(6):2038–61. doi: 10.1038/s44321-026-00422-8 (PMC13269535; doi:10.1038/s44321-026-00422-8)
Supplement: Supplementary file 9 — Source data Fig. 7 [file 44321_2026_422_MOESM9_ESM.zip › Figure 7/7F/Figure 7F.xlsx]

## Sheet: Sheet1
MCI	LRPPRC K224la	Time
1	30.329	0.8
1	33.392	0.8
1	27.57	0.8
1	28.578	0.9
1	142.883	0.9
1	27.243	1
1	22.871	1.1
1	24.971	1.2
1	82.147	1.3
1	85.283	1.3
1	33.952	1.4
1	81.636	1.4
1	104.995	1.5
1	30.641	1.8
1	79.845	1.9
1	33.789	2
1	58.924	2
1	30.183	2
1	2.501	2.1
1	29.953	2.2
1	51.535	2.2
1	76.401	2.2
1	31.667	2.2
1	45.991	2.3
1	132.699	2.3
1	59.548	2.4
1	61.606	2.4
1	27.521	2.5
1	82.277	2.5
1	71.044	2.5
1	137.01	2.6
1	28.243	2.6
1	21.411	2.7
1	24.613	2.7
1	25.077	2.7
1	27.119	2.7
1	30.983	2.7
1	23.069	2.8
1	86.676	2.8
1	32.72	2.8
1	3.03	2.9
1	139.177	2.9
1	135.924	2.9
1	28.614	3
1	21.278	3
1	26.794	3
1	27.496	3
1	20.008	3
1	20.333	3.1
1	4.138	3.1
1	56.931	3.1
1	34.365	3.1
1	29.609	3.2
1	28.683	3.2
1	30.252	3.2
1	81.079	3.2
1	58.717	3.2
1	6.89	3.3
1	23.771	3.3
1	27.855	3.3
1	21.658	3.3
1	24.792	3.4
1	31.481	3.4
1	81.67	3.4
1	80.976	3.4
1	84.593	3.5
1	20.395	3.5
1	17.658	3.5
1	38.001	3.5
1	5.599	3.5
1	21.063	3.5
1	83.246	3.6
1	20.859	3.7
1	7.605	3.7
1	21.531	3.7
1	119.774	3.7
1	21.665	3.8
1	140.35	3.8
1	28.639	3.8
1	98.254	3.8
1	28.331	3.9
1	29.161	3.9
1	59.296	3.9
1	29.435	3.9
1	83.558	3.9
1	27.7	3.9
1	44.905	3.9
1	4.344	4
1	63.151	4
1	83.16	4
1	62.305	4
1	33.889	4
1	26.64	4
1	26.002	4.1
1	21.694	4.1
1	6.07	4.1
1	63.057	4.1
1	120.013	4.2
1	29.383	4.2
1	31.644	4.2
1	20.718	4.3
1	47.184	4.3
1	48.436	4.3
1	7.402	4.3
1	58.145	4.4
1	22.974	4.5
1	21.55	4.5
1	23.366	4.6
1	25.324	4.6
1	130.113	4.6
1	27.919	4.7
1	103.071	4.8
1	23.366	4.8
1	31.498	4.8
1	21.418	4.9
1	64.372	4.9
1	106.413	5
1	83.593	5
1	23.482	5
1	52.416	5
1	62.456	5
1	26.524	5.1
1	17.682	5.1
1	107.634	5.1
1	2.238	5.1
1	50.364	5.1
1	69.86	5.1
1	119.724	5.1
1	46.229	5.2
1	96.158	5.2
1	97.255	5.2
1	83.975	5.2
1	50.026	5.2
1	22.232	5.3
1	20.688	5.3
1	31.579	5.5
0	24.556	3.6
0	65.609	3.7
0	80.638	3.7
0	39.999	3.9
0	6.278	4
0	19.333	4
0	22.633	4
0	26.376	4
0	27.164	4
0	28.323	4
0	28.999	4
0	32.424	4
0	33.815	4
0	62.715	4
0	79.56	4
0	19.901	4
0	20.808	4
0	21.211	4
0	22.507	4
0	25.793	4
0	26.487	4
0	27.258	4
0	32.111	4
0	33.953	4
0	58.788	4
0	15.851	4
0	30.48	4
0	20.324	4.1
0	21.576	4.1
0	22.632	4.1
0	22.812	4.1
0	23.401	4.1
0	23.556	4.1
0	25.793	4.1
0	26.093	4.1
0	26.224	4.1
0	27.63	4.1
0	28.911	4.1
0	29.145	4.1
0	31.115	4.1
0	33.19	4.1
0	47.808	4.1
0	62.895	4.1
0	31.115	4.1
0	72.747	4.1
0	73.769	4.1
0	87.56	4.1
0	25.523	4.1
0	14.833	4.2
0	17.695	4.2
0	18.919	4.2
0	20.149	4.2
0	25.604	4.2
0	28.191	4.2
0	31.751	4.2
0	40.701	4.2
0	14.204	4.2
0	21.88	4.2
0	22.632	4.2
0	26.376	4.2
0	26.946	4.2
0	39.998	4.2
0	45.19	4.2
0	53.553	4.2
0	76.777	4.2
0	17.127	4.2
0	21.694	4.2
0	28.782	4.2
0	32.163	4.3
0	19.551	4.3
0	20.145	4.3
0	21.695	4.3
0	22.187	4.3
0	22.659	4.3
0	23.661	4.3
0	26.091	4.3
0	26.541	4.3
0	26.577	4.3
0	26.874	4.3
0	27.749	4.3
0	33.129	4.3
0	84.385	4.3
0	88.347	4.3
0	14.899	4.3
0	29.234	4.3
0	57.484	4.3
0	56.031	4.3
0	19.63	4.4
0	20.239	4.4
0	25.729	4.4
0	14.779	4.4
0	15.377	4.4
0	15.745	4.4
0	16.142	4.4
0	17.256	4.4
0	20.685	4.4
0	21.957	4.4
0	22.21	4.4
0	24.144	4.4
0	24.805	4.4
0	25.807	4.4
0	26.232	4.4
0	26.749	4.4
0	29.187	4.4
0	30.437	4.4
0	32.357	4.4
0	32.562	4.4
0	34.247	4.4
0	50.566	4.4
0	112.441	4.4
0	14.373	4.4
0	18.891	4.5
0	22.568	4.5
0	23.92	4.5
0	24.602	4.5
0	25.306	4.5
0	26.825	4.5
0	48.166	4.5
0	83.165	4.5
0	90.281	4.5
0	90.921	4.5
0	25.814	4.5
0	29.953	4.5
0	33.615	4.5
0	54.472	4.5
0	13.934	4.6
0	13.974	4.6
0	4.177	4.6
0	23.09	4.6
0	5.045	4.6
0	14.628	4.6
0	15.174	4.6
0	19.272	4.6
0	20.391	4.6
0	21.208	4.6
0	26.435	4.6
0	26.957	4.6
0	30.329	4.6
0	30.382	4.6
0	33.953	4.6
0	44.998	4.6
0	73.484	4.6
0	2.672	4.6
0	28.121	4.6
0	30.069	4.6
0	30.284	4.6
0	14.083	4.7
0	14.28	4.7
0	18.834	4.7
0	22.985	4.7
0	24.361	4.7
0	25.831	4.7
0	26.188	4.7
0	30.739	4.7
0	34.455	4.7
0	44.999	4.7
0	44.999	4.7
0	18.135	4.7
0	21.348	4.7
0	24.081	4.7
0	28.96	4.7
0	31.448	4.7
0	33.703	4.7
0	64.97	4.7
0	22.276	4.7
0	25.346	4.7
0	13.951	4.8
0	19.567	4.8
0	20.677	4.8
0	21.758	4.8
0	22.601	4.8
0	25.878	4.8
0	26.376	4.8
0	26.709	4.8
0	28.619	4.8
0	29.399	4.8
0	31.086	4.8
0	31.674	4.8
0	32.05	4.8
0	44.999	4.8
0	67.079	4.8
0	67.584	4.8
0	5.777	4.8
0	21.048	4.8
0	17.972	4.8
0	18.752	4.8
0	19.429	4.8
0	19.828	4.8
0	7.07	4.8
0	21.833	4.8
0	22.501	4.8
0	25.346	4.8
0	26.59	4.8
0	27.496	4.8
0	28.201	4.8
0	29.517	4.8
0	42.998	4.8
0	44.998	4.8
0	51.995	4.8
0	54.594	4.8
0	54.87	4.8
0	57.892	4.8
0	92.299	4.8
0	24.586	4.9
0	33.758	4.9
0	14.922	4.9
0	16.599	4.9
0	18.032	4.9
0	18.874	4.9
0	18.891	4.9
0	18.919	4.9
0	19.485	4.9
0	19.552	4.9
0	19.632	4.9
0	19.72	4.9
0	20.368	4.9
0	21.05	4.9
0	21.417	4.9
0	23.708	4.9
0	23.925	4.9
0	24.745	4.9
0	25.863	4.9
0	25.978	4.9
0	26.248	4.9
0	27.868	4.9
0	28.159	4.9
0	29.286	4.9
0	32.679	4.9
0	34.431	4.9
0	40.551	4.9
0	44.805	4.9
0	69.931	4.9
0	15.487	4.9
0	18.412	4.9
0	22.339	4.9
0	22.871	4.9
0	24.472	4.9
0	28.117	4.9
0	33.607	4.9
0	33.783	4.9
0	34.455	4.9
0	41.998	4.9
0	80.715	4.9
0	108.17	4.9
0	30.779	4.99
0	30.857	5
0	2.479	5
0	15.033	5
0	16.041	5
0	17.278	5
0	7.442	5
0	19.574	5
0	20.629	5
0	21.003	5
0	21.048	5
0	21.05	5
0	21.767	5
0	21.814	5
0	21.87	5
0	21.914	5
0	22.291	5
0	23.307	5
0	23.638	5
0	24.883	5
0	24.913	5
0	25.598	5
0	26.031	5
0	27.298	5
0	28.335	5
0	29.743	5
0	30.542	5
0	30.782	5
0	31.775	5
0	34.182	5
0	34.25	5
0	46.278	5
0	62.926	5
0	63.453	5
0	63.938	5
0	78.669	5
0	107.633	5
0	8.03	5
0	19.571	5
0	23.287	5
0	24.207	5
0	24.772	5
0	25.399	5
0	27.169	5
0	30.653	5
0	34.182	5
0	44.551	5
0	44.686	5
0	61.643	5
0	85.447	5
0	26.749	5
0	14.538	5.09
0	19.425	5.1
0	20.395	5.1
0	21.048	5.1
0	23.129	5.1
0	24.784	5.1
0	26.091	5.1
0	27.471	5.1
0	27.675	5.1
0	28.82	5.1
0	29.161	5.1
0	31.775	5.1
0	36.356	5.1
0	46.431	5.1
0	63.036	5.1
0	64.35	5.1
0	17.21	5.1
0	17.43	5.1
0	17.543	5.1
0	18.007	5.1
0	18.253	5.1
0	18.552	5.1
0	20.564	5.1
0	21.411	5.1
0	26.42	5.1
0	27.308	5.1
0	29.441	5.1
0	30.029	5.1
0	30.329	5.1
0	32.587	5.1
0	32.787	5.1
0	33.263	5.1
0	47.409	5.1
0	81.609	5.1
0	82.086	5.1
0	68.876	5.1
0	70.229	5.1
0	28.712	5.1
0	12.702	5.1
0	20.833	5.1
0	21.702	5.1
0	21.88	5.1
0	79.587	5.2
0	12.448	5.2
0	17.237	5.2
0	18.823	5.2
0	20.239	5.2
0	20.564	5.2
0	20.829	5.2
0	22.306	5.2
0	22.496	5.2
0	22.601	5.2
0	23.081	5.2
0	23.172	5.2
0	23.619	5.2
0	24.192	5.2
0	25.399	5.2
0	25.408	5.2
0	26.155	5.2
0	26.675	5.2
0	27.128	5.2
0	27.517	5.2
0	27.688	5.2
0	28.415	5.2
0	28.513	5.2
0	29.906	5.2
0	29.958	5.2
0	32.617	5.2
0	60.743	5.2
0	23.413	5.2
0	23.996	5.2
0	25.376	5.2
0	32.991	5.2
0	14.03	5.3
0	14.28	5.3
0	14.807	5.3
0	16.901	5.3
0	18.079	5.3
0	18.995	5.3
0	19.913	5.3
0	20.083	5.3
0	22.781	5.3
0	27.428	5.3
0	27.841	5.3
0	29.473	5.3
0	30.393	5.3
0	44.998	5.3
0	52.128	5.3
0	13.033	5.3
0	2.667	5.3
0	18.959	5.3
0	21.007	5.3
0	24.882	5.3
0	25.266	5.3
0	26.151	5.3
0	30.307	5.3
0	33.409	5.3
0	53.909	5.3
0	71.391	5.3
0	22.525	5.3
0	78.648	5.3
0	16.248	5.4
0	16.267	5.4
0	20.372	5.4
0	20.437	5.4
0	24.173	5.4
0	24.782	5.4
0	25.266	5.4
0	25.622	5.4
0	25.907	5.4
0	14.728	5.4
0	3.665	5.4
0	31.635	5.4
0	31.741	5.4
0	52.957	5.4
0	61.183	5.4
0	80.577	5.4
0	21.196	5.4
0	69.623	5.4
0	20.926	5.5
0	28.672	5.5
0	30.217	5.5
0	15.361	5.5
0	2.703	5.5
0	2.674	5.5
0	19.333	5.5
0	19.631	5.5
0	21.358	5.5
0	22.833	5.5
0	23.925	5.5
0	24.363	5.5
0	25.614	5.5
0	25.986	5.5
0	33.354	5.5
0	74.923	5.5
0	13.463	5.5
0	20.568	5.5
0	25.165	5.5
0	49.637	5.5
0	69.673	5.5
0	18.823	5.6
0	19.948	5.6
0	24.812	5.6
0	25.767	5.6
0	7.881	5.6
0	26.921	5.6
0	23.04	5.6
0	44.998	5.6
0	74.688	5.6
0	26.874	5.6
0	20.333	5.6
0	24.936	5.6
0	25.347	5.6
0	38.518	5.6
0	14.4	5.7
0	6.921	5.7
0	20.854	5.7
0	20.959	5.7
0	23.745	5.7
0	24.52	5.7
0	26.092	5.7
0	26.525	5.7
0	97.735	5.7
0	19.574	5.73
0	27.63	5.8
