# Supplementary material for: Hyperglycemia impairs cognitive function by inducing mitochondrial damage through lactylation of LRPPRC at K223
Source: EMBO Mol Med. 2026 Apr 6;18(6):2038–61. doi: 10.1038/s44321-026-00422-8 (PMC13269535; doi:10.1038/s44321-026-00422-8)
Supplement: Supplementary file 9 — Source data Fig. 7 [file 44321_2026_422_MOESM9_ESM.zip › Figure 7/7A/Figure 7A.xlsx]

## Sheet: Sheet1
Fasting plasma glucose	LRPPRC K224la
10.353	30.578
4.5652	26.628
8.5084	22.46
8.5	43.56
8.71	33.009
8.5141	22.405
11.6474	83.549
12.1587	22.574
7.75264	32.893
8.39	26.724
8.022	12.719
6.88	5.002
10.1	38.789
7.96	19.693
7.82692	5.856
7.568	25.154
9.68	34.381
8.4852	34.069
9.03	31.838
9.5754	38.788
10.9074	52.361
7.668	18.982
11.702	10.782
7.368	13.159
10.6	63.987
6.7	16.88
5.26	18.14
8.74745	37.151
6.60444	61.015
8.7	33.728
8.9998	22.659
8.84	18.121
8.407	19.31
6.77	20.609
8.0764	16.063
8.10587	15.327
6.1	12.507
6.44	5.212
7.8542	20.072
9.7475	18.806
7.8944	53.167
8.30874	13.373
8.76	18.109
7.3	38.648
5.88	81.317
8.7	26.731
5.13	8.417
8.873	26.778
8.28	47.571
8.30776	38.642
11.4775	6.128
9.1288	36.418
8.1356	33.888
5.36588	9.709
12.3575	21.272
9.14156	39.748
6.579	10.352
8.3394	10.458
6.61	18.978
12.3	24.864
7.12	40.257
10.2775	39.599
7.7	62.277
7.98	13.079
7.36	49.78
6.08	11.947
10.9	13.135
8.758	20.559
7.60587	21.642
7.2658	77.921
9.82	14.03
6.24	17.276
5.65	24.202
8.23	56.362
8.31	17.918
7.38	50.572
7.94888	15.969
6.636	28.386
11.047	22.285
9.1016	7.932
8.092	48.198
7.539	11.725
13.5	17.259
10.1718	24.886
7.73896	14.016
7.3798	11.128
7.884	60.186
10.6	42.653
7.064	17.633
10.41	12.972
8.06	16.376
10.9775	18.401
5.28	23.579
7.04	14.77
9.59	17.692
10.5635	23.53
7.838	33.698
8.19	17.568
6.25	20.673
7.34	29.591
5.95	32.422
7.508	14.78
5.6	16.023
10.466	43.223
6.0732	12.254
9.44	78.383
7.2	7.853
10.1435	14.632
10.1889	25.218
6.7	18.556
10.2538	34.057
6.9666	4.892
5.8	8.921
6.6	13.943
7.4	18.04
9.2832	51.366
7.13	33.429
7.13	43.22
11.4775	5.173
9.32164	18.294
6.584	18.227
6.64	23.828
7.545	16.175
7.508	24.85
7.7	42.715
6.67	58.028
5.28	22.027
7.73	23.078
9.61	35.737
8.6	38.241
7.4245	28.382
11.4832	46.91
7.02	51.078
8.6692	61.898
7.9	16.356
6.1	6.128
9.6095	12.66
9.6072	14.485
8.494	14.752
9.92816	18.01
10.3083	19.523
9.68758	29.998
10.915	33.288
8.9204	42.846
9.3	42.512
6.44	12.795
6.02	16.175
5.2	28.374
6.5	6.875
7.13	33.471
9	9.922
8.95	18.132
8.81056	12.26
10.4	15.498
5.25	15.965
10.029	24.823
7.93	18.148
8.79984	69.729
7.594	46.816
9.98	14.777
5.7	27.74
5.95	45.932
7.13	87.687
8.8546	31.189
7.8944	23.979
8	37.093
9.4075	17.299
9.0455	17.614
9.442	30.794
5.3	33.232
8.3325	41.372
13.58	62.086
8.954	17.659
8.34	15.123
7.87	59.001
8.8288	42.749
9.01	41.513
7.04	71.406
8.736	15.124
6.94872	61.67
8.29984	25.521
8.33	14.948
10.6583	36.084
7.02	71.653
8.6904	39.967
7.6	36.618
15.38	38.717
11.6948	24.636
6.77544	33.963
6.355	78.472
10.4818	63.846
10.2715	15.718
7.006	17.573
8.22	39.948
6.95769	64.429
7.493	16.62
10.6032	34.185
9.92	11.128
7.98	29.185
8.94	88.301
12.65	23.482
8.08	15.044
8.3972	27.562
7.81745	38.646
8.2635	18.619
7.857	12.65
8.61192	22.382
6.98	17.985
7.71257	15.959
5.6828	17.955
9.3855	16.147
7.9918	21.453
6.989	13.349
8.118	5.661
9.789	12.461
9.17022	17.339
6.0786	16.771
8.69216	18.792
7.84214	14.828
10.05	19.148
6.4878	29.182
5.82	38.508
5.8275	10.888
7.97	15.263
5.6835	3.728
7.162	5.001
3.82	5.011
8.05	7.797
7.052	8.606
7.64257	9.533
9.9155	9.68
9.51	11.267
8.61745	12.02
7.16	12.204
6.25	13.735
5.05	14.572
8.21	15.607
7.39256	15.78
7.70584	16.082
9.92917	17.312
8.2336	18.058
6.9122	18.833
6.3396	19.613
14.3224	20.322
5.305	21.122
15.76	21.647
7.49	26.448
10.06	28.059
7.85	28.208
8.02	29.583
11.88	29.979
8.17	61.609
8.2894	5.002
8.42	6.715
8.65568	8.524
8.3005	9.083
7.8782	10.667
9.68	13.082
6.56	14.551
10.997	15.124
6.8412	16.321
7.65	17.598
6.33	18.104
9.06209	18.175
9.65	18.185
8.01257	18.289
8.1836	20.807
8.8818	21.007
6.25	21.054
10.4432	21.177
7.2742	22.027
9.06716	23.357
8.45	27.02
5.49	27.219
8.65112	29.043
7.08	29.216
7.55	29.998
8.31363	29.999
8.43606	41.124
6.65	46.803
7.66257	13.279
5.39	16.84
6.25	23.619
9.2006	31.434
8.1836	49.803
8.69216	16.185
8.57	5.001
4.0152	5.781
6.05	6.398
4.05	7.324
6.76	7.759
4.9305	7.797
7.36789	9.411
11.4335	9.533
11.6087	9.807
7.76	10.21
9.3492	10.234
6.62	10.88
8.45	11.567
5.8946	11.867
9.18	12.273
8.15	12.719
6.32535	12.755
7.834	12.79
7.2744	12.833
7.58471	13.771
7.05	13.854
9.2507	14.777
6.293	14.892
5.82	15.157
12.0148	15.224
10.7657	15.383
8.9156	15.49
7.91166	16.356
6.95	16.468
7.31	17.922
7.6836	18.738
7.8574	19.363
5.61	20.056
10.85	20.091
9.277	20.091
10	20.143
7.93	20.387
9.74643	20.408
7.8938	21.832
8.002	22.829
7.7	24.269
6.6812	25.981
11.69	28.261
8.35	30.128
6.16	30.545
8.58	33.128
7.266	42.043
6.6816	42.933
8.714	47.378
9.05	56.879
9.0645	38.788
11.5693	60.953
7.45048	5.001
9.19319	6.178
3.35	10.952
11.95	13.253
8.25	14.001
6.707	14.877
8.29	14.892
7.8114	15.643
8.9955	17.088
7.092	17.366
5.5416	18.056
7.491	20.347
8.50343	22.496
8.064	25.229
8.6528	25.542
7.93219	4.213
6.6812	5.001
8.5645	5.222
6.25	7.564
7.59702	9.138
7.4368	10.074
7.725	11.33
7.0464	12.425
9.076	13.006
4.65	13.118
9.15568	13.412
7.34	13.466
8.9441	14.603
11.89	16.147
7.455	17.22
6.90219	17.496
9.74643	17.791
6.35	19.089
7.6	19.919
9.79	21.647
9.23	22.044
11.3666	27.737
7.25	27.816
12.41	29.25
7.36	33.879
7.5252	5.811
10.1662	11.924
9.45	13.62
15.01	15.508
8.4145	15.838
11.04	17.141
8.93209	19.623
6.63	20.05
5.95	20.295
7.443	21.825
10.15	22.517
8.5984	23.476
8.9058	23.735
5.15	26.169
10.4318	26.667
5.85	27.626
17.72	36.995
6.714	35.858
8.23585	62.914
7.616	4.564
6.72812	5.332
6.6274	8.29
12.9197	11.1
7.178	15.583
4.48	9.198
8.31	9.835
7.94884	13.915
5.21	19.936
7.072	22.308
9.03912	4.975
7.57604	5.389
7.466	5.716
5.95	5.745
7.65	9.53
8.6942	10.073
10.06	11.707
6.66952	11.869
10.3217	13.051
4.95	15.583
6.97	17.276
8.52094	17.347
8.95	17.692
10.1924	18.745
8.478	18.884
12.1954	21.738
6.17932	24.659
7.094	26.481
6.76	27.144
8.9452	27.731
9.077	28.261
7.788	51.225
7.9808	54.986
10.19	60.315
8.57338	7.908
7.22	8.515
10.215	10.27
7.286	10.939
5	11.26
8.56319	14.574
8.32	17.955
8.93209	20.466
7.7984	23.461
7.55	26.739
9.3	28.159
7.25	58.82
8.07884	32.543
11.5693	18.275
8.2104	5.445
9.97	7.07
6.362	11.33
9.28	12.468
7.71	13.446
6.4992	15.808
7.65	16.968
7.68896	17.284
7.95	19.666
5.87	42.702
7.9835	5.68
9.237	6.602
5.75798	6.645
6.8335	8.455
8.67	9.498
7.62946	9.677
8.70558	9.899
9.00893	10.522
7.45	11.337
5.28	12.015
7.67568	12.35
5.6828	12.367
7.713	13.746
11.5648	13.915
8.05536	14.429
9.85	14.894
6.7044	14.901
8.74984	15.652
6.83482	15.833
7.51	16.239
10.962	16.968
7.8704	18.138
11.112	18.21
6.7756	18.253
8.478	18.5
5.41	19.478
8.8	19.509
8.6	19.745
10.3992	19.777
7.97459	20.306
12.53	22.155
9.01	22.253
6.95219	23.38
9.35	24.145
6.707	25.181
8.4413	26.751
8.154	30.358
8.17	34.769
10.9344	38.484
8.9156	39.291
9.41716	56.142
6.33	49.623
7.442	63.758
8.90477	9.538
8.22266	15.061
5.85	18.069
6.89855	21.521
9.4905	29.999
6.68	34.282
4.85	5.073
5.66	15.743
10.5708	6.633
9.06	9.447
9.1	10.703
9.95539	12.658
7.61436	12.718
10.4905	12.852
7.926	13.973
7.45	18.362
7.15	20.259
14.45	20.909
7.9725	21.521
9.36687	21.628
7.12142	21.793
6.8298	29.808
8.9955	53.594
6.6615	8.515
8.15	12.212
5.55	13.082
10.462	13.89
10.8992	15.817
6.99	16.311
6.362	17.218
7.45	20.464
6.05	21.59
8.56209	22.365
7.422	22.735
7.0464	26.391
7.46	29.686
8.19056	54.688
7.4624	8.937
6.14	12.338
6.76	38.936
7.14496	10.401
10.06	10.881
4.75	11.337
10.06	17.278
6.8455	18.745
7.5166	19.518
14.057	21.558
9.70084	28.167
10.9275	57.929
7.534	6.432
6.48	6.52
6.25	8.463
6.16195	9.416
8.06	13.067
11.5545	13.149
7.86544	13.56
9.02875	15.383
6.19	15.605
7.5	15.652
7.719	15.683
10.3875	16.181
8.42557	19.52
6.6828	21.151
9.36949	27.176
9.89127	27.561
6.44	29.582
11.95	39.491
9.76	80.312
8.8016	9.728
7.092	12.402
6.9858	14.252
4.86	14.614
8.03	16.522
9.3355	16.565
3.45	17.185
6.95	18.925
4.95	19.173
9.10205	20.322
8.79	25.293
6.02	25.735
7.9128	22.365
9.75	5.572
9.83	7.286
7.9486	9.416
9.4318	10.361
9.11008	11.622
9.65	11.921
10.617	12.35
7.374	12.721
13.53	12.972
8.65	13.998
7.9444	14.614
7.94997	14.915
9.75	15.027
8.6068	16.063
7.09305	16.486
7.85	17.21
5.34	17.573
8.38	17.807
8.07	17.988
12.6954	18.788
10.893	18.805
9.54	19.029
6.15	21.007
8.09	21.813
8.823	25.735
8.25	25.848
9.22	32.759
6.5635	33.913
5.65	56.041
6.05	63.593
7.38	66.676
8.11	56.197
5.95	64.226
5.75	4.997
6.35	5.403
6.9792	7.523
8.85	8.939
8.02	9.229
6.466	10.782
7.93219	10.851
6.3624	11.138
6.4678	15.503
8.19056	17.526
7.55	19.081
7.55	21.501
13.3425	22.355
8.65893	23.735
8.12142	23.765
9.58405	24.187
8.1836	25.376
9.60285	26.404
8.77692	28.815
9.66625	29.182
5.58	35.279
9.44	65.004
5.952	9.728
14.32	21.778
8.05587	16.772
6.1128	12.052
6.87	21.398
7.15	7.733
7.506	10.074
7.00707	11.826
6.6946	13.006
6.541	13.752
10.85	16.908
8.7788	17.286
5.932	17.299
8.56192	18.596
6.75	21.408
8.61464	21.628
8.5102	22.549
9.19644	23.357
8.60324	23.364
8.26166	25.931
8.93209	25.931
8.6892	29.859
7.61	29.999
7.85	29.999
6.84	53.484
7.68	77.8
8.17	6.404
6.546	9.204
6.15	9.447
8.8745	11.267
10.691	11.33
9.07	11.616
9.66625	11.707
8.23	12.695
4.85	13.278
7.76745	13.478
8.13191	13.545
4.895	13.759
6.7305	13.926
6.66	14.959
8.61464	15.319
7.12	16.196
6.11	17.501
6.35	17.604
14.3224	17.614
7.6615	17.765
7.71	17.953
7.9498	18.047
8.86654	18.132
11.26	18.289
4.99	18.648
8.45	18.843
9.83	19.777
8.0496	20.552
6.73	20.811
8.56	21.021
6.55	21.133
7.46	22.111
7.174	22.406
8.4452	22.701
9.41	23.364
8.35	25.291
8.8	26.719
8.2494	27.731
7.7305	28.282
7.006	28.703
8.9978	34.915
9.18	35.183
8.8005	85.153
7.45	91.965
7.61	12.543
15.69	12.554
7.882	18.047
9.2485	18.089
8.06	18.605
6.15	18.667
7.8455	19.717
7.66	19.935
14.59	22.179
8.33642	23.009
8.4518	24.354
7.11	25.205
7.02018	15.008
15.13	14.054
9.45864	13.238
8.97619	27.562
7.62324	28.953
12.5764	34.679
6.35488	20.992
6.25	4.299
9.2074	5.002
3.29	5.013
7.2	5.258
8.03587	5.428
6.8335	5.971
3.45	7.296
6.58	8.758
8.11093	8.939
7.16	9.424
8.68	9.923
12.0163	10.693
6.534	10.794
11.3975	10.951
3.65	11.03
6.44	11.662
6.88	11.972
12.66	12.02
7.5005	12.41
5.1666	12.41
6.8294	12.472
6.962	12.79
7.37	12.978
7.829	13.043
9.4058	13.867
6.91	14.208
8.35	14.211
8.562	14.346
7.31	14.91
7.70264	15.325
9.14924	16.211
5.8275	16.384
9.56471	16.665
6.66	16.833
15.935	16.932
7.45	17.094
5.85339	17.27
7.45886	18.047
9.17022	18.402
5.35	18.413
8.65893	19.882
6.55	20.091
7.43224	20.454
8.1518	20.811
9.53	20.894
10.365	21.007
7.25	21.041
7.34	21.043
8.15	21.577
10.249	21.781
6.3966	22.868
8.74546	22.979
7.2296	23.614
7.41	24.609
10.962	24.821
10.7172	24.984
8.84	27.601
8.65	27.613
7.26	29.169
7.052	29.303
8.45	29.551
10.157	29.859
8.166	32.116
11.3992	43.69
7.74	37.581
5.6328	38.646
7.06374	40.58
8.15	52.508
6.72	52.846
9.5772	53.07
9.05	93.601
7.5	66.715
7.54	4.979
6.3275	5.002
6.9	7.267
7.55	10.073
4.49	12.466
8.65529	12.869
11.6087	14.915
11.4335	15.835
7.0952	16.348
6.07	22.29
6.67	24.51
10.5708	25.201
7.02932	26.365
8.2776	52.304
8.91	62.147
9.58759	82.051
16.07	58.478
5.4158	14.194
11.2154	15.629
9.576	21.068
7.2	4.983
8.5916	5.011
11.1083	5.141
13.3425	5.219
11.365	5.696
7.58112	6.404
7.22	6.537
5.79	6.755
6.95	7.34
7.094	7.702
7.85	7.854
5.8266	8.055
8.29265	8.091
7.65	8.139
5.85	8.401
7.55	8.727
4.14	8.828
7.765	8.951
7.53	9.229
8.06374	9.411
9.11778	9.498
8.01	9.53
8.62874	10.27
7.94837	10.881
5.7	10.939
12.3075	11.099
7.64	11.1
7.08	11.107
7.4808	11.698
6.16	11.788
5.7	12.554
10.8826	12.795
7.76	12.833
13.01	13.114
7.811	13.514
11.55	13.552
6.707	14.084
4.87	14.236
9.36949	14.581
8.3141	14.77
7.95886	15.325
8.582	15.391
7.906	16.243
7.35	16.411
9.05	16.476
9.84082	16.565
10.09	16.813
11.0712	16.88
8.49374	17.057
6.85	17.09
8.21581	17.185
6.23	17.974
10.9822	20.466
9.68	21.675
8.26	21.784
7.34	21.921
7.374	22.155
7.2604	22.253
8.1	22.923
8.678	23.063
16.91	24.786
7.9352	25.787
12.7453	26.393
12.3032	29.947
7.66257	38.296
7.76745	50.642
8.16	63.246
7.02	5.642
7.576	6.645
9.73	8.524
9.9785	8.885
8.72	8.921
9.9905	9.833
6.82	10.693
8.02178	11.726
10.4843	12.466
7.438	13.101
9.13758	13.926
9.76567	15.149
8.23	15.722
7.75736	16.695
5.3	19.478
6.8	19.487
5.75798	19.586
7.7984	19.729
7.1	19.953
6.88	20.238
7.719	20.754
7.9352	21.618
3.75	22.288
8.72106	22.879
7.63128	22.981
14.3775	24.423
9.5885	27.111
10.4905	27.341
8.306	28.059
13.0064	29.998
8.85	37.102
8.91	45.322
8.2	5.001
10.5002	20.814
10.93	79.979
10.7675	21.748
8.38	6.697
6.53	8.885
9.17	10.377
6.05	10.38
6.28	11.345
6.25	11.478
7.9	12.127
8.15	12.482
7.68	12.621
9.35	12.869
6.9255	12.876
7.29384	13.213
7.82	14.194
4.14	14.955
7.00707	15.14
8.35	15.158
10.8536	15.543
6.65	15.926
6.7	16.181
8.16	16.705
8.73	16.908
8.67	17.232
7.0464	17.628
11.0712	17.807
7.662	18.804
8.4413	18.808
9.95	19.207
7.54	19.49
7.15128	20.165
8.4413	21.155
7.7236	21.498
9.789	23.323
8.56898	25.48
7.48536	26.375
10.2813	29.551
8.4966	36.005
10	40.229
9.79917	43.285
6.63	61.079
7.2516	79.444
8.25	7.523
7.854	8.033
8.65	9.179
8.76	9.533
15.4368	9.728
5.56	10.493
6.71	10.578
8.745	11.032
10.06	11.032
5.05	11.099
6.33	11.142
13.057	11.202
9.09	11.354
6.5175	11.406
10.5708	11.616
7.39	11.921
4.36	12.015
8.44837	12.466
10.2583	12.795
3.35	12.865
9.16625	13.07
7.61	13.596
7.38	13.771
8.564	13.874
8.5792	13.926
10.45	14.252
8.47944	14.304
10.6091	14.614
8.27692	14.901
9.576	15.503
6.554	15.614
7.34	16.01
8.14	16.43
9.75692	16.767
8.2296	17.141
7.4792	17.306
8.67	17.598
6.58	17.631
12.1462	18.761
8.98	19.171
7.51	19.388
9.97907	19.613
10.56	20.863
10.6032	21.034
7.311	21.131
8.03	21.487
7.19	21.813
10.87	21.895
7.89855	22.24
7.298	22.278
7.27	22.579
8.56716	23.704
8.8016	23.96
10.45	27.424
8.81887	27.72
8.2	29.043
9.41931	29.182
13.8144	36.21
7.3652	37.448
8.31482	50.72
8.68	54.112
5.15	79.078
10.25	51.808
7.95344	89.994
13.03	22.522
6.92	23.307
7.03	38.553
8.60205	13.32
7.35	15.926
7.8098	47.028
7.75	4.121
8.4734	5.389
7.1828	5.914
7.95344	7.052
7.811	7.307
8.47214	7.772
8.92	9.071
10.117	9.495
7.33	9.68
9.55	10.693
15.4368	11.248
7.466	11.441
9.4785	11.669
9.29	11.847
6.9025	12.442
7.53	12.554
8.48525	12.718
9.79	14.614
7.52976	14.78
6.77	14.808
8.05	15.583
9.14924	15.614
6.937	15.658
11.12	15.677
6.8426	15.829
8.2098	15.87
5.805	16.303
8.65	16.55
8.25958	16.689
7.1035	17.573
8.47	17.633
7.07	19.495
5.5416	19.52
7.53712	19.623
5.42	20.05
10.01	20.38
10.84	21.043
9.65132	21.043
7.5005	21.273
8.4413	22.288
9.15	22.328
7.25	22.879
7.4246	22.919
8.53712	23.712
6.05	24.318
10.3314	25.376
8.678	26.36
9.2	26.404
10.9275	27.05
3.63	28.003
9.27168	28.129
7.366	29.999
6.638	32.463
6.25	41.102
6.37768	45.005
8.3574	49.623
7.54	56.176
5.31588	63.975
7.443	55.929
8.23	79.92
9.70084	3.122
7.03	10.88
10.962	11.867
6.93	14.72
7.9466	16.462
8.03	17.697
6.33	17.902
7.1905	21.252
8.3	23.077
8.823	31.407
7.44768	5.311
9.25	5.564
10.75	6.602
8.3354	7.052
6.2028	7.286
7.54458	9.538
9.42655	10.151
9.77146	11.354
7.70264	11.622
8.29	12.442
5.55	13.691
4.8592	14.035
7.0005	14.808
6.98085	14.936
5.9878	15.098
9.28	15.121
8.98144	18.345
7.99556	18.949
9.55	20.444
8.19	20.858
8.8	23.476
7.55216	29.608
7.18	29.998
7.4904	79.365
7.85	4.398
7.4336	5.002
7.67	5.213
8.7356	8.804
6.9085	9.424
8.4918	12.41
7.958	13.439
9.06	13.746
11.3992	13.999
9.25	14.402
7.72812	15.874
8.3354	16.963
7.41	17.217
9.32175	18.884
5.15	20.802
6.81	20.807
5.85	21.068
5.29	21.832
8.7632	22.179
9.29917	29.998
6.05	39.881
9.79625	38.045
8.5	50.158
6.28	64.599
8.5976	86.703
6.864	18.21
9.64218	5.002
7.798	5.335
8.08471	17.181
9.19	18.619
8.178	11.032
4.05	11.98
8.91	13.007
6.763	13.439
8.243	14.477
6.13	14.485
5.95	14.955
11.09	15.391
7.458	15.522
10.3508	15.758
7.962	16.814
6.5	21.092
8.31664	22.892
6.25	23.364
6.85	24.115
6.66	24.609
6.15	27.787
11.5562	29.902
7.47459	32.454
9.9286	41.928
6.55	53.089
7.85	81.384
5.4272	12.26
7.44917	16.568
6.8526	11.111
7.8444	27.601
7.59	5.986
5.35	6.624
8.53	6.851
7.3262	9.082
9.75	10.847
8.7788	12.02
7.96	13.114
12.86	13.559
6.9835	13.691
8.034	13.759
10.691	14.344
9.60907	14.378
7.5005	14.726
10.19	15.145
7.994	15.762
10.916	15.78
7.11195	16.219
11.0712	16.535
11.63	16.995
7.7098	17.751
9.55	17.793
5.83	18.912
6.33	19.613
11.5264	19.633
7.55	20.043
8.88	20.77
5.95	21.031
8.061	24.188
6.4	26.271
7.3	27.613
13.59	29.998
7.55444	29.999
9.95659	36.685
6.66	13.356
7.77477	13.56
8.85	13.695
7.9835	15.01
7.77	18.227
10.7	20.418
10.06	22.855
9.79625	24.928
6.8868	25.272
10.4432	27.12
10.24	44.897
10.7136	4.36
9.18	5.272
6.28602	7.648
6.09	10.401
8.45	12.21
10.865	12.865
8.0456	13.56
9.725	15.368
9.69	16.063
8.15112	16.268
6.28	16.311
9.06	16.531
7.75958	16.719
9.15	16.871
13.3425	18.208
10.5693	18.287
6.2	18.596
7.93264	21.464
8.72	23.619
11.1083	23.701
8.89166	23.73
7.3524	28.159
7.85	29.066
7.4678	32.091
17.91	57.276
8.0226	5.002
6.33	5.093
8.53769	6.397
7.3978	7.045
9.617	13.834
9.85	14.89
7.2516	15.658
6.68	16.531
7.9122	19.144
10.09	26.106
8.2025	50.302
12.0654	38.717
6.25	15.522
9.04716	29.303
7.834	10.777
11.9822	12.605
9.4785	12.907
7.35	13.802
8.166	17.217
7.90784	17.628
10.05	24.51
9.79625	25.183
8.2	25.252
8.14946	25.291
6.56	6.397
6.92	18.047
6.9092	19.148
8.29	30.329
7.75	33.392
8.12	27.57
8.66	28.578
7.9024	142.883
8.20932	27.243
9.11209	22.871
8.75584	24.971
11.6587	82.147
7.812	85.283
6.97	33.952
6.4	81.636
7.953	104.995
7.5748	30.641
10.4818	79.845
7.66	33.789
9.29888	58.924
5.48	30.183
9.97655	2.501
7.55	29.953
7.3	51.535
7.12	76.401
8.0648	31.667
6.21	45.991
11.1474	132.699
8.39214	59.548
5.25	61.606
8.98	27.521
7.17	82.277
6.7	71.044
10.4	137.01
7.5064	28.243
9.14	21.411
8.51872	24.613
8.23679	25.077
19.14	27.119
6.355	30.983
4.95	23.069
8.5004	86.676
9.50864	32.72
6.11	3.03
6.28	139.177
6.39	135.924
9.419	28.614
6.686	21.278
9.03405	26.794
8.26319	27.496
8.044	20.008
7.8256	20.333
10.84	4.138
7.9	56.931
8.99	34.365
6.3208	29.609
6.66	28.683
10.14	30.252
8.2525	81.079
8.88642	58.717
6.94	6.89
8.99997	23.771
5.56	27.855
5.21	21.658
7.4	24.792
9.11	31.481
8.79745	81.67
10.6504	80.976
10.915	84.593
4.15	20.395
10.6998	17.658
10.94	38.001
10.454	5.599
5.45	21.063
7.3	83.246
6.62444	20.859
13.44	7.605
6.29	21.531
10.1512	119.774
7.92592	21.665
7.14	140.35
7.57932	28.639
10.34	98.254
6.80798	28.331
7.4	29.161
9.49553	59.296
9.13632	29.435
11.6212	83.558
7.34334	27.7
8.38	44.905
7.19	4.344
9.88558	63.151
12.31	83.16
9.46716	62.305
7.55	33.889
8.5726	26.64
4.35	26.002
7.384	21.694
7.32	6.07
8.85496	63.057
8.2148	120.013
8.028	29.383
4.76	31.644
8.5004	20.718
10.976	47.184
9.2	48.436
7.74	7.402
9.32	58.145
5.3	22.974
6.704	21.55
8.36482	23.366
8.1	25.324
8.453	130.113
6.25	27.919
9.6272	103.071
7.6	23.366
7.861	31.498
7.3	21.418
8.05816	64.372
8.295	106.413
7.4	83.593
8.9941	23.482
7.69	52.416
11.1998	62.456
10.9335	26.524
8.5	17.682
6.5492	107.634
4.35	2.238
11.6193	50.364
11.1212	69.86
8.31745	119.724
4.2	46.229
7.79	96.158
5.94	97.255
5.6828	83.975
7.92	50.026
8.28912	22.232
9.2	20.688
5.11	31.579
7.28	24.556
10.0135	65.609
9.45864	80.638
15.76	39.999
9.7	6.278
7.086	19.333
5.65	22.633
6.45	26.376
7.84611	27.164
6.75798	28.323
6.93	28.999
7.9145	32.424
5.541	33.815
14.09	62.715
8.086	79.56
6.95	19.901
8.1882	20.808
8.81	21.211
8.5	22.507
8.018	25.793
9.32	26.487
8.4441	27.258
14.7489	32.111
12.267	33.953
9.9929	58.788
7	15.851
9.7775	30.48
6.05	20.324
7.23	21.576
8.243	22.632
7.9466	22.812
9.725	23.401
7.76	23.556
8.28398	25.793
6.2158	26.093
8.2	26.224
11.93	27.63
11.75	28.911
8.041	29.145
12.16	31.115
7.76	33.19
8.75	47.808
8.46	62.895
10.5708	31.115
7.78	72.747
8.85	73.769
8.777	87.56
7.0226	25.523
9.95659	14.833
7.65	17.695
9.47	18.919
9.41931	20.149
6.2842	25.604
7.2135	28.191
7.73	31.751
10.5	40.701
9.8	14.204
7.2776	21.88
6.05	22.632
7.85	26.376
6.3542	26.946
8.6298	39.998
6.4536	45.19
9.17022	53.553
7.02018	76.777
8.61643	17.127
7.93	21.694
4.95	28.782
8.01272	32.163
8.3745	19.551
7.64946	20.145
8.74	21.695
7.35	22.187
7.55376	22.659
4.7012	23.661
5.05	26.091
6.15	26.541
8.09305	26.577
7.42	26.874
6.34468	27.749
6.7044	33.129
12.89	84.385
8.7788	88.347
7.48	14.899
6.932	29.234
8.813	57.484
7.678	56.031
7.5248	19.63
6.989	20.239
6.05	25.729
3.15	14.779
7.922	15.377
8.39166	15.745
8.914	16.142
8.266	17.256
8.48	20.685
8.35	21.957
7.0232	22.21
5.5432	24.144
10.691	24.805
9.45	25.807
9.55	26.232
7.118	26.749
7.8708	29.187
6.23	30.437
8.323	32.357
8.16862	32.562
11.3605	34.247
7.512	50.566
5.0412	112.441
9.0415	14.373
8.61778	18.891
9.11	22.568
9.64218	23.92
10.865	24.602
5.59119	25.306
8.813	26.825
9.29	48.166
7.798	83.165
9.05	90.281
7.55	90.921
9.10205	25.814
7.77	29.953
7.2075	33.615
7.262	54.472
7.13128	13.934
7.5925	13.974
7.98144	4.177
7.489	23.09
7.9498	5.045
4.79	14.628
5.5416	15.174
8.2825	19.272
7.491	20.391
7.4108	21.208
8.36	26.435
5.9878	26.957
8.24	30.329
7.94	30.382
13.1475	33.953
6.03	44.998
13.4197	73.484
6.94	2.672
8.22106	28.121
7.16	30.069
10.7959	30.284
6.386	14.083
7.27	14.28
7.8098	18.834
7.9169	22.985
8.60387	24.361
8.1836	25.831
7.85	26.188
7.96	30.739
6.22	34.455
7.92375	44.999
8.73544	44.999
6.765	18.135
7.7374	21.348
6.65	24.081
7.26	28.96
7.58728	31.448
6.2972	33.703
9.35	64.97
7	22.276
9.9275	25.346
8.58	13.951
9.3	19.567
5.97	20.677
6.6812	21.758
10.88	22.601
6.75	25.878
9.68	26.376
10.893	26.709
7.4564	28.619
8.32	29.399
6.67932	31.086
5.0416	31.674
7.85	32.05
8.034	44.999
7.76952	67.079
8.3938	67.584
6.02	5.777
7.7886	21.048
5.75	17.972
5.23	18.752
4.9976	19.429
10.59	19.828
6.56	7.07
9.83136	21.833
7.45	22.501
7.438	25.346
7.46	26.59
5.9135	27.496
8.22	28.201
7.34	29.517
9.05	42.998
9.28	44.998
7.96	51.995
6.82	54.594
8.25	54.87
9.25874	57.892
8.49	92.299
8.31	24.586
11.2383	33.758
7.67	14.922
9.45	16.599
6.53	18.032
7.09	18.874
6.7374	18.891
6.351	18.919
5.83	19.485
8.93209	19.552
11.5562	19.632
7.67	19.72
7.3285	20.368
4.25	21.05
8.05	21.417
6.25	23.708
7.29334	23.925
10.71	24.745
5.93	25.863
5.8966	25.978
8.20955	26.248
7.89229	27.868
7.20008	28.159
5.48	29.286
4.557	32.679
7.24	34.431
9.06471	40.551
6.95	44.805
10.7544	69.931
5.95	15.487
6.31	18.412
9.41687	22.339
6.5252	22.871
4.96	24.472
8.2006	28.117
7.35	33.607
9.306	33.783
10.83	34.455
7.92334	41.998
7.72	80.715
14.728	108.17
8.382	30.779
8.14496	30.857
8.061	2.479
6.67	15.033
8.00343	16.041
7.5005	17.278
11.6087	7.442
11.91	19.574
6.32535	20.629
9.22266	21.003
7.443	21.048
6.95	21.05
10.19	21.767
7.85	21.814
10.29	21.87
6.71	21.914
8.122	22.291
12.112	23.307
6.65	23.638
7.7528	24.883
7.90769	24.913
9.3875	25.598
8.9885	26.031
11.0712	27.298
7.59702	28.335
6.2744	29.743
6.351	30.542
8.22305	30.782
19.59	31.775
7.922	34.182
8.42557	34.25
7.678	46.278
7.45	62.926
9.04	63.453
7.7374	63.938
6.06	78.669
7.65	107.633
12.89	8.03
7.75	19.571
7.3526	23.287
8.04276	24.207
5.52	24.772
7.85	25.399
8.484	27.169
8.49	30.653
6.674	34.182
7.48376	44.551
12.8	44.686
6.2028	61.643
7.90117	85.447
11.33	26.749
7.3	14.538
8.57	19.425
6.55	20.395
8.8	21.048
8.83	23.129
11.9332	24.784
8.41326	26.091
8.2776	27.471
7.0236	27.675
7.33	28.82
7.4785	29.161
9.07058	31.775
8.1978	36.356
6.65	46.431
7.99032	63.036
7.75	64.35
6.15	17.21
8.86687	17.43
7.45	17.543
8	18.007
6.9025	18.253
8.45	18.552
8.25	20.564
11.0392	21.411
9.62	26.42
8.47324	27.308
8.541	29.441
9.45175	30.029
8.9954	30.329
6.87	32.587
10.25	32.787
8.938	33.263
8.85525	47.409
9.75	81.609
5.707	82.086
8.89229	68.876
8.57	70.229
7.85	28.712
7.673	12.702
7.38	20.833
7.1718	21.702
6.66	21.88
8.426	79.587
6.806	12.448
8.5415	17.237
8.294	18.823
7.41	20.239
8.846	20.564
4.5	20.829
8.61745	22.306
7.46712	22.496
7.46	22.601
9.95	23.081
5.3396	23.172
8.072	23.619
7.7	24.192
6.3275	25.399
8.97324	25.408
9.34	26.155
6.66	26.675
7.7512	27.128
10.8835	27.517
6.4764	27.688
7.478	28.415
9.39	28.513
6.35	29.906
6.638	29.958
11.5693	32.617
10.2813	60.743
10.59	23.413
9.7	23.996
8.059	25.376
7.7425	32.991
6.25	14.03
7.9368	14.28
6.25	14.807
7.5042	16.901
10.79	18.079
4.942	18.995
8.04276	19.913
14.51	20.083
12.8541	22.781
8.79	27.428
8.95	27.841
8.36654	29.473
7.207	30.393
11.6462	44.998
10.2	52.128
8.3141	13.033
5.442	2.667
8.98	18.959
6.138	21.007
5.73	24.882
7.6	25.266
6.48	26.151
7.2	30.307
9.9	33.409
8.28632	53.909
7.94	71.391
6.558	22.525
8.92375	78.648
8.9555	16.248
14.13	16.267
12.16	20.372
7.15813	20.437
7.9413	24.173
6.45	24.782
7.5	25.266
9.3492	25.622
7.5005	25.907
7.437	14.728
7.491	3.665
9.84082	31.635
8.6068	31.741
9.49654	52.957
10.157	61.183
9.05	80.577
7.0005	21.196
6.364	69.623
6.15	20.926
7.98536	28.672
7.52	30.217
8.45	15.361
8.38	2.703
7.31	2.674
7.4246	19.333
11.53	19.631
7.93264	21.358
8.44	22.833
6.5	23.925
8.96	24.363
9.19644	25.614
7.17	25.986
8.317	33.354
9.02568	74.923
7.1946	13.463
11.3411	20.568
9.31887	25.165
11.13	49.637
12.95	69.673
7.259	18.823
8.0042	19.948
9.31637	24.812
5.85339	25.767
9.75692	7.881
5.27	26.921
9.89127	23.04
14.83	44.998
6.75	74.688
7.1718	26.874
7.78398	20.333
7.90784	24.936
7.906	25.347
9.63	38.518
7.95	14.4
6.85	6.921
8.05	20.854
8.15	20.959
10.2176	23.745
8.32	24.52
10.55	26.092
6.09	26.525
8.14	97.735
8.06	19.574
6.65	27.63
