# Supplementary material for: Hyperglycemia impairs cognitive function by inducing mitochondrial damage through lactylation of LRPPRC at K223
Source: EMBO Mol Med. 2026 Apr 6;18(6):2038–61. doi: 10.1038/s44321-026-00422-8 (PMC13269535; doi:10.1038/s44321-026-00422-8)
Supplement: Supplementary file 9 — Source data Fig. 7 [file 44321_2026_422_MOESM9_ESM.zip › Figure 7/7H/Figure 7H.xlsx]

## Sheet: Sheet1
LRPPRC K224la	Time	Status
24.556	3.6	0
65.609	3.7	0
80.638	3.7	0
39.999	3.9	0
6.278	4	0
19.333	4	0
22.633	4	0
26.376	4	0
27.164	4	0
28.323	4	0
28.999	4	0
32.424	4	0
33.815	4	0
62.715	4	0
79.56	4	0
19.901	4	0
20.808	4	0
21.211	4	0
22.507	4	0
25.793	4	0
26.487	4	0
27.258	4	0
32.111	4	0
33.953	4	0
58.788	4	0
15.851	4	0
30.48	4	0
20.324	4.1	0
21.576	4.1	0
22.632	4.1	0
22.812	4.1	0
23.401	4.1	0
23.556	4.1	0
25.793	4.1	0
26.093	4.1	0
26.224	4.1	0
27.63	4.1	0
28.911	4.1	0
29.145	4.1	0
31.115	4.1	0
33.19	4.1	0
47.808	4.1	0
62.895	4.1	0
31.115	4.1	0
72.747	4.1	0
73.769	4.1	0
87.56	4.1	0
25.523	4.1	0
14.833	4.2	0
17.695	4.2	0
18.919	4.2	0
20.149	4.2	0
25.604	4.2	0
28.191	4.2	0
31.751	4.2	0
40.701	4.2	0
14.204	4.2	0
21.88	4.2	0
22.632	4.2	0
26.376	4.2	0
26.946	4.2	0
39.998	4.2	0
45.19	4.2	0
53.553	4.2	0
76.777	4.2	0
17.127	4.2	0
21.694	4.2	0
28.782	4.2	0
32.163	4.3	0
19.551	4.3	0
20.145	4.3	0
21.695	4.3	0
22.187	4.3	0
22.659	4.3	0
23.661	4.3	0
26.091	4.3	0
26.541	4.3	0
26.577	4.3	0
26.874	4.3	0
27.749	4.3	0
33.129	4.3	0
84.385	4.3	0
88.347	4.3	0
14.899	4.3	0
29.234	4.3	0
57.484	4.3	0
56.031	4.3	0
19.63	4.4	0
20.239	4.4	0
25.729	4.4	0
14.779	4.4	0
15.377	4.4	0
15.745	4.4	0
16.142	4.4	0
17.256	4.4	0
20.685	4.4	0
21.957	4.4	0
22.21	4.4	0
24.144	4.4	0
24.805	4.4	0
25.807	4.4	0
26.232	4.4	0
26.749	4.4	0
29.187	4.4	0
30.437	4.4	0
32.357	4.4	0
32.562	4.4	0
34.247	4.4	0
50.566	4.4	0
112.441	4.4	0
14.373	4.4	0
18.891	4.5	0
22.568	4.5	0
23.92	4.5	0
24.602	4.5	0
25.306	4.5	0
26.825	4.5	0
48.166	4.5	0
83.165	4.5	0
90.281	4.5	0
90.921	4.5	0
25.814	4.5	0
29.953	4.5	0
33.615	4.5	0
54.472	4.5	0
13.934	4.6	0
13.974	4.6	0
4.177	4.6	0
23.09	4.6	0
5.045	4.6	0
14.628	4.6	0
15.174	4.6	0
19.272	4.6	0
20.391	4.6	0
21.208	4.6	0
26.435	4.6	0
26.957	4.6	0
30.329	4.6	0
30.382	4.6	0
33.953	4.6	0
44.998	4.6	0
73.484	4.6	0
2.672	4.6	0
28.121	4.6	0
30.069	4.6	0
30.284	4.6	0
14.083	4.7	0
14.28	4.7	0
18.834	4.7	0
22.985	4.7	0
24.361	4.7	0
25.831	4.7	0
26.188	4.7	0
30.739	4.7	0
34.455	4.7	0
44.999	4.7	0
44.999	4.7	0
18.135	4.7	0
21.348	4.7	0
24.081	4.7	0
28.96	4.7	0
31.448	4.7	0
33.703	4.7	0
64.97	4.7	0
22.276	4.7	0
25.346	4.7	0
13.951	4.8	0
19.567	4.8	0
20.677	4.8	0
21.758	4.8	0
22.601	4.8	0
25.878	4.8	0
26.376	4.8	0
26.709	4.8	0
28.619	4.8	0
29.399	4.8	0
31.086	4.8	0
31.674	4.8	0
32.05	4.8	0
44.999	4.8	0
67.079	4.8	0
67.584	4.8	0
5.777	4.8	0
21.048	4.8	0
17.972	4.8	0
18.752	4.8	0
19.429	4.8	0
19.828	4.8	0
7.07	4.8	0
21.833	4.8	0
22.501	4.8	0
25.346	4.8	0
26.59	4.8	0
27.496	4.8	0
28.201	4.8	0
29.517	4.8	0
42.998	4.8	0
44.998	4.8	0
51.995	4.8	0
54.594	4.8	0
54.87	4.8	0
57.892	4.8	0
92.299	4.8	0
24.586	4.9	0
33.758	4.9	0
14.922	4.9	0
16.599	4.9	0
18.032	4.9	0
18.874	4.9	0
18.891	4.9	0
18.919	4.9	0
19.485	4.9	0
19.552	4.9	0
19.632	4.9	0
19.72	4.9	0
20.368	4.9	0
21.05	4.9	0
21.417	4.9	0
23.708	4.9	0
23.925	4.9	0
24.745	4.9	0
25.863	4.9	0
25.978	4.9	0
26.248	4.9	0
27.868	4.9	0
28.159	4.9	0
29.286	4.9	0
32.679	4.9	0
34.431	4.9	0
40.551	4.9	0
44.805	4.9	0
69.931	4.9	0
15.487	4.9	0
18.412	4.9	0
22.339	4.9	0
22.871	4.9	0
24.472	4.9	0
28.117	4.9	0
33.607	4.9	0
33.783	4.9	0
34.455	4.9	0
41.998	4.9	0
80.715	4.9	0
108.17	4.9	0
30.779	4.99	0
30.857	5	0
2.479	5	0
15.033	5	0
16.041	5	0
17.278	5	0
7.442	5	0
19.574	5	0
20.629	5	0
21.003	5	0
21.048	5	0
21.05	5	0
21.767	5	0
21.814	5	0
21.87	5	0
21.914	5	0
22.291	5	0
23.307	5	0
23.638	5	0
24.883	5	0
24.913	5	0
25.598	5	0
26.031	5	0
27.298	5	0
28.335	5	0
29.743	5	0
30.542	5	0
30.782	5	0
31.775	5	0
34.182	5	0
34.25	5	0
46.278	5	0
62.926	5	0
63.453	5	0
63.938	5	0
78.669	5	0
107.633	5	0
8.03	5	0
19.571	5	0
23.287	5	0
24.207	5	0
24.772	5	0
25.399	5	0
27.169	5	0
30.653	5	0
34.182	5	0
44.551	5	0
44.686	5	0
61.643	5	0
85.447	5	0
26.749	5	0
14.538	5.09	0
19.425	5.1	0
20.395	5.1	0
21.048	5.1	0
23.129	5.1	0
24.784	5.1	0
26.091	5.1	0
27.471	5.1	0
27.675	5.1	0
28.82	5.1	0
29.161	5.1	0
31.775	5.1	0
36.356	5.1	0
46.431	5.1	0
63.036	5.1	0
64.35	5.1	0
17.21	5.1	0
17.43	5.1	0
17.543	5.1	0
18.007	5.1	0
18.253	5.1	0
18.552	5.1	0
20.564	5.1	0
21.411	5.1	0
26.42	5.1	0
27.308	5.1	0
29.441	5.1	0
30.029	5.1	0
30.329	5.1	0
32.587	5.1	0
32.787	5.1	0
33.263	5.1	0
47.409	5.1	0
81.609	5.1	0
82.086	5.1	0
68.876	5.1	0
70.229	5.1	0
28.712	5.1	0
12.702	5.1	0
20.833	5.1	0
21.702	5.1	0
21.88	5.1	0
79.587	5.2	0
12.448	5.2	0
17.237	5.2	0
18.823	5.2	0
20.239	5.2	0
20.564	5.2	0
20.829	5.2	0
22.306	5.2	0
22.496	5.2	0
22.601	5.2	0
23.081	5.2	0
23.172	5.2	0
23.619	5.2	0
24.192	5.2	0
25.399	5.2	0
25.408	5.2	0
26.155	5.2	0
26.675	5.2	0
27.128	5.2	0
27.517	5.2	0
27.688	5.2	0
28.415	5.2	0
28.513	5.2	0
29.906	5.2	0
29.958	5.2	0
32.617	5.2	0
60.743	5.2	0
23.413	5.2	0
23.996	5.2	0
25.376	5.2	0
32.991	5.2	0
14.03	5.3	0
14.28	5.3	0
14.807	5.3	0
16.901	5.3	0
18.079	5.3	0
18.995	5.3	0
19.913	5.3	0
20.083	5.3	0
22.781	5.3	0
27.428	5.3	0
27.841	5.3	0
29.473	5.3	0
30.393	5.3	0
44.998	5.3	0
52.128	5.3	0
13.033	5.3	0
2.667	5.3	0
18.959	5.3	0
21.007	5.3	0
24.882	5.3	0
25.266	5.3	0
26.151	5.3	0
30.307	5.3	0
33.409	5.3	0
53.909	5.3	0
71.391	5.3	0
22.525	5.3	0
78.648	5.3	0
16.248	5.4	0
16.267	5.4	0
20.372	5.4	0
20.437	5.4	0
24.173	5.4	0
24.782	5.4	0
25.266	5.4	0
25.622	5.4	0
25.907	5.4	0
14.728	5.4	0
3.665	5.4	0
31.635	5.4	0
31.741	5.4	0
52.957	5.4	0
61.183	5.4	0
80.577	5.4	0
21.196	5.4	0
69.623	5.4	0
20.926	5.5	0
28.672	5.5	0
30.217	5.5	0
15.361	5.5	0
2.703	5.5	0
2.674	5.5	0
19.333	5.5	0
19.631	5.5	0
21.358	5.5	0
22.833	5.5	0
23.925	5.5	0
24.363	5.5	0
25.614	5.5	0
25.986	5.5	0
33.354	5.5	0
74.923	5.5	0
13.463	5.5	0
20.568	5.5	0
25.165	5.5	0
49.637	5.5	0
69.673	5.5	0
18.823	5.6	0
19.948	5.6	0
24.812	5.6	0
25.767	5.6	0
7.881	5.6	0
26.921	5.6	0
23.04	5.6	0
44.998	5.6	0
74.688	5.6	0
26.874	5.6	0
20.333	5.6	0
24.936	5.6	0
25.347	5.6	0
38.518	5.6	0
14.4	5.7	0
6.921	5.7	0
20.854	5.7	0
20.959	5.7	0
23.745	5.7	0
24.52	5.7	0
26.092	5.7	0
26.525	5.7	0
97.735	5.7	0
19.574	5.73	0
27.63	5.8	0
30.329	0.8	1
33.392	0.8	1
27.57	0.8	1
28.578	0.9	1
142.883	0.9	1
27.243	1	1
22.871	1.1	1
24.971	1.2	1
82.147	1.3	1
85.283	1.3	1
33.952	1.4	1
81.636	1.4	1
104.995	1.5	1
30.641	1.8	1
79.845	1.9	1
33.789	2	1
58.924	2	1
30.183	2	1
2.501	2.1	1
29.953	2.2	1
51.535	2.2	1
76.401	2.2	1
31.667	2.2	1
45.991	2.3	1
132.699	2.3	1
59.548	2.4	1
61.606	2.4	1
27.521	2.5	1
82.277	2.5	1
71.044	2.5	1
137.01	2.6	1
28.243	2.6	1
21.411	2.7	1
24.613	2.7	1
25.077	2.7	1
27.119	2.7	1
30.983	2.7	1
23.069	2.8	1
86.676	2.8	1
32.72	2.8	1
3.03	2.9	1
139.177	2.9	1
135.924	2.9	1
28.614	3	1
21.278	3	1
26.794	3	1
27.496	3	1
20.008	3	1
20.333	3.1	1
4.138	3.1	1
56.931	3.1	1
34.365	3.1	1
29.609	3.2	1
28.683	3.2	1
30.252	3.2	1
81.079	3.2	1
58.717	3.2	1
6.89	3.3	1
23.771	3.3	1
27.855	3.3	1
21.658	3.3	1
24.792	3.4	1
31.481	3.4	1
81.67	3.4	1
80.976	3.4	1
84.593	3.5	1
20.395	3.5	1
17.658	3.5	1
38.001	3.5	1
5.599	3.5	1
21.063	3.5	1
83.246	3.6	1
20.859	3.7	1
7.605	3.7	1
21.531	3.7	1
119.774	3.7	1
21.665	3.8	1
140.35	3.8	1
28.639	3.8	1
98.254	3.8	1
28.331	3.9	1
29.161	3.9	1
59.296	3.9	1
29.435	3.9	1
83.558	3.9	1
27.7	3.9	1
44.905	3.9	1
4.344	4	1
63.151	4	1
83.16	4	1
62.305	4	1
33.889	4	1
26.64	4	1
26.002	4.1	1
21.694	4.1	1
6.07	4.1	1
63.057	4.1	1
120.013	4.2	1
29.383	4.2	1
31.644	4.2	1
20.718	4.3	1
47.184	4.3	1
48.436	4.3	1
7.402	4.3	1
58.145	4.4	1
22.974	4.5	1
21.55	4.5	1
23.366	4.6	1
25.324	4.6	1
130.113	4.6	1
27.919	4.7	1
103.071	4.8	1
23.366	4.8	1
31.498	4.8	1
21.418	4.9	1
64.372	4.9	1
106.413	5	1
83.593	5	1
23.482	5	1
52.416	5	1
62.456	5	1
26.524	5.1	1
17.682	5.1	1
107.634	5.1	1
2.238	5.1	1
50.364	5.1	1
69.86	5.1	1
119.724	5.1	1
46.229	5.2	1
96.158	5.2	1
97.255	5.2	1
83.975	5.2	1
50.026	5.2	1
22.232	5.3	1
20.688	5.3	1
31.579	5.5	1
